# Supplementary material for: Highly selective cesium(I) capture under acidic conditions by a layered sulfide
Source: Nat Commun. 2022 Feb 3;13:658. doi: 10.1038/s41467-022-28217-8 (PMC8813942; doi:10.1038/s41467-022-28217-8)
Supplement: Supplementary file 2 — Source Data [file 41467_2022_28217_MOESM2_ESM.xlsx]

## Sheet: figure 2b
2 Theta (°)	Intensity
	pristine	0.1 M HNO3	0.3 M HNO3	0.5M HNO3	1 M HNO3	2 M HNO3	3 M HNO3	4 M HNO3
5	5	11	14	9	7	12	12	5
5.02	3	11	9	6	10	9	8	13
5.04	11	10	4	4	3	8	9	7
5.06	8	9	10	8	11	7	9	11
5.08	12	9	9	9	11	10	7	5
5.1	18	5	16	9	13	7	13	2
5.12	11	6	8	9	13	11	7	5
5.14	6	4	14	11	11	13	5	9
5.16	15	14	6	8	8	8	12	3
5.18	10	5	10	8	12	13	7	5
5.2	11	10	8	13	13	10	13	12
5.22	9	7	9	10	6	9	11	9
5.24	13	5	4	8	8	4	9	13
5.26	14	6	11	17	6	4	3	13
5.28	12	5	9	6	5	5	9	6
5.3	13	8	7	6	5	11	11	9
5.32	10	8	12	9	6	15	6	12
5.34	8	5	10	9	9	17	8	17
5.36	12	6	8	6	8	7	10	7
5.38	16	7	8	7	7	8	10	12
5.4	12	12	11	6	5	8	8	10
5.42	5	7	15	6	6	3	9	8
5.44	12	10	10	13	6	10	15	11
5.46	6	5	10	6	7	8	11	8
5.48	9	8	2	7	8	9	11	8
5.5	8	4	10	11	8	8	9	7
5.52	7	10	5	9	3	8	13	17
5.54	8	6	11	15	5	5	8	8
5.56	13	8	9	6	5	7	5	11
5.58	4	7	10	6	3	7	11	9
5.6	10	6	10	5	5	6	10	3
5.62	6	6	10	7	8	8	7	2
5.64	13	11	5	13	3	13	13	13
5.66	6	10	6	4	7	4	15	6
5.68	7	4	11	10	6	8	7	10
5.7	8	6	11	5	4	11	8	9
5.72	10	9	7	12	7	8	7	12
5.74	11	5	14	14	6	13	9	8
5.76	7	12	8	9	2	5	9	8
5.78	10	11	11	11	5	4	10	7
5.8	9	8	4	5	10	10	9	8
5.82	1	12	5	10	8	4	7	7
5.84	3	6	6	9	5	11	18	14
5.86	5	10	11	7	7	10	11	10
5.88	7	9	10	9	4	6	4	10
5.9	15	5	6	11	8	8	9	5
5.92	4	4	10	8	6	3	7	8
5.94	6	8	2	11	5	10	13	7
5.96	6	7	8	6	7	8	17	7
5.98	5	9	7	4	7	8	5	13
6	7	14	11	10	6	8	11	12
6.02	10	11	5	6	14	4	4	9
6.04	13	12	9	7	7	12	11	9
6.06	12	7	9	6	2	12	11	11
6.08	8	13	7	6	10	10	8	7
6.1	8	5	10	6	9	11	11	8
6.12	10	10	9	12	5	9	13	9
6.14	9	10	7	6	7	13	12	9
6.16	8	2	11	10	8	8	8	12
6.18	6	6	11	3	7	12	8	10
6.2	9	13	7	3	11	9	13	6
6.22	10	11	19	6	5	6	9	5
6.24	10	5	7	6	11	9	5	8
6.26	7	4	7	8	10	11	2	9
6.28	12	14	5	6	7	9	6	15
6.3	7	9	11	8	5	10	5	8
6.32	11	13	4	8	15	4	14	17
6.34	8	8	6	17	9	7	11	9
6.36	6	7	11	12	8	7	16	10
6.38	8	8	4	5	6	5	10	9
6.4	7	7	3	5	8	12	8	9
6.42	8	11	6	10	4	8	9	11
6.44	6	11	17	9	7	12	14	10
6.46	7	9	7	5	11	9	6	8
6.48	13	4	13	12	6	4	6	13
6.5	7	8	8	9	4	10	13	11
6.52	11	4	6	12	7	8	8	15
6.54	12	9	6	7	4	8	11	5
6.56	6	10	13	3	8	11	9	10
6.58	3	8	7	10	5	11	7	10
6.6	6	9	8	6	4	13	16	8
6.62	7	16	4	8	8	17	5	12
6.64	6	7	13	8	8	10	6	14
6.66	9	6	6	7	4	10	14	11
6.68	10	8	7	8	8	9	15	11
6.7	6	13	10	8	3	11	9	10
6.72	4	8	7	10	12	13	12	14
6.74	7	8	10	9	5	11	11	9
6.76	7	16	7	10	9	8	12	12
6.78	6	5	11	15	7	4	11	11
6.8	6	8	6	5	7	9	9	11
6.82	7	9	7	12	10	8	9	10
6.84	12	9	8	7	8	5	15	5
6.86	6	10	5	5	10	6	10	12
6.88	12	12	6	12	9	9	8	8
6.9	10	8	4	4	6	9	9	8
6.92	13	13	7	14	4	8	9	14
6.94	9	3	10	14	7	9	11	14
6.96	9	3	9	7	13	10	13	9
6.98	12	10	9	14	12	12	9	8
7	12	8	10	7	11	8	10	13
7.02	7	11	13	16	4	10	14	8
7.04	14	9	10	12	10	8	7	14
7.06	4	10	11	11	8	8	11	11
7.08	8	14	8	5	8	14	10	4
7.1	18	7	11	8	7	12	13	15
7.12	10	12	5	4	6	10	6	12
7.14	5	14	7	11	13	15	14	8
7.16	4	7	7	9	6	13	11	13
7.18	3	5	8	13	14	15	9	7
7.2	8	10	8	10	6	7	11	5
7.22	4	9	8	8	10	9	20	6
7.24	8	14	3	6	7	9	9	10
7.26	7	10	17	9	8	9	13	8
7.28	8	9	6	11	6	5	11	10
7.3	8	6	4	7	6	15	13	5
7.32	11	11	10	8	18	13	15	17
7.34	6	6	15	8	2	8	8	7
7.36	10	10	12	9	6	9	14	4
7.38	7	7	11	3	8	15	7	3
7.4	12	8	8	10	8	10	12	5
7.42	7	13	7	12	6	9	12	9
7.44	10	8	9	11	7	7	10	6
7.46	13	7	13	12	11	4	10	12
7.48	10	10	9	10	4	8	13	9
7.5	9	6	13	11	7	9	8	15
7.52	8	12	8	12	7	12	10	11
7.54	4	10	7	12	9	14	15	9
7.56	4	17	11	8	7	6	10	5
7.58	7	8	8	8	7	7	17	12
7.6	10	9	6	7	10	14	15	13
7.62	6	11	10	6	10	11	18	10
7.64	14	11	8	16	7	12	5	10
7.66	9	6	5	14	7	12	13	10
7.68	9	5	8	7	9	7	10	12
7.7	10	12	12	14	6	14	11	12
7.72	9	10	4	9	4	12	21	10
7.74	13	10	10	7	11	13	12	9
7.76	9	10	8	6	7	13	12	10
7.78	4	6	10	10	3	16	9	12
7.8	12	12	6	6	9	11	10	14
7.82	10	12	11	13	9	14	10	14
7.84	12	15	9	5	6	12	17	12
7.86	4	12	10	6	6	13	16	12
7.88	8	6	11	12	5	14	11	14
7.9	6	15	9	8	10	11	16	17
7.92	8	12	10	9	7	14	16	6
7.94	7	8	9	7	12	14	10	8
7.96	4	8	10	5	7	16	11	7
7.98	11	11	7	16	8	14	22	13
8	8	10	12	6	16	18	6	8
8.02	6	8	5	3	9	7	12	14
8.04	12	11	10	8	9	20	14	8
8.06	8	9	18	9	5	19	13	11
8.08	12	8	6	9	2	17	14	21
8.1	8	14	10	9	11	14	14	6
8.12	15	13	9	7	6	9	5	17
8.14	9	8	10	10	11	16	11	17
8.16	12	6	10	9	10	10	18	11
8.18	11	8	16	13	6	11	18	19
8.2	10	8	11	10	3	17	13	11
8.22	10	10	17	11	10	12	11	9
8.24	5	11	9	10	7	11	22	9
8.26	8	12	10	15	9	15	15	15
8.28	11	7	7	12	13	6	4	18
8.3	6	11	7	7	11	11	13	15
8.32	11	12	8	10	17	14	12	14
8.34	14	7	10	8	7	20	16	19
8.36	9	13	12	8	10	19	10	11
8.38	12	14	16	14	6	14	13	21
8.4	8	7	11	15	7	17	14	19
8.42	8	12	12	9	9	16	15	14
8.44	9	11	13	15	7	13	16	24
8.46	12	7	7	9	8	18	13	13
8.48	6	10	13	8	15	16	15	6
8.5	5	11	11	12	11	13	16	12
8.52	7	10	12	20	9	14	12	17
8.54	10	4	10	16	7	18	12	20
8.56	9	11	7	16	9	11	15	23
8.58	9	4	11	15	10	16	15	21
8.6	12	8	16	9	9	25	11	23
8.62	9	16	17	7	9	14	20	19
8.64	13	10	16	9	10	14	23	14
8.66	7	12	11	11	8	24	20	23
8.68	8	7	12	19	12	22	15	23
8.7	6	9	9	15	11	17	10	20
8.72	6	9	11	7	11	19	9	18
8.74	6	14	15	6	13	24	24	24
8.76	10	12	15	12	11	16	21	17
8.78	11	20	18	11	10	20	21	23
8.8	10	17	17	10	6	27	18	22
8.82	17	13	13	17	8	16	27	16
8.84	18	9	13	13	12	19	17	23
8.86	8	16	13	15	17	16	15	25
8.88	8	11	20	14	15	22	25	22
8.9	7	13	17	9	17	32	15	23
8.92	8	16	19	13	18	21	14	15
8.94	6	13	11	18	13	21	23	26
8.96	7	17	17	17	11	20	20	24
8.98	10	9	21	20	10	25	22	25
9	16	8	20	14	18	32	20	29
9.02	13	14	32	15	12	32	23	31
9.04	10	18	16	19	20	29	23	29
9.06	9	13	17	16	18	33	22	24
9.08	11	20	15	20	11	25	20	34
9.1	11	15	19	24	13	23	22	30
9.12	9	12	12	17	18	28	32	26
9.14	9	17	22	11	10	27	22	44
9.16	10	25	22	27	22	27	31	27
9.18	11	18	22	20	14	22	20	33
9.2	7	18	29	20	12	32	37	42
9.22	8	22	10	37	21	34	34	37
9.24	7	18	29	29	23	25	45	40
9.26	10	33	27	37	23	29	44	46
9.28	12	23	18	34	23	39	38	44
9.3	10	22	27	22	15	44	35	56
9.32	12	37	31	36	21	38	54	50
9.34	7	32	34	29	34	51	65	66
9.36	12	44	28	44	20	52	59	64
9.38	20	53	39	29	33	49	61	73
9.4	9	52	36	45	24	52	77	83
9.42	7	39	53	53	36	66	86	79
9.44	12	52	41	55	28	49	76	89
9.46	12	65	50	50	41	71	119	106
9.48	25	53	43	43	40	82	115	96
9.5	12	68	60	45	50	66	117	125
9.52	20	66	53	76	49	96	143	120
9.54	14	98	71	75	59	88	127	168
9.56	15	137	63	89	76	112	185	174
9.58	16	128	79	76	72	129	204	184
9.6	15	152	91	87	83	139	216	211
9.62	18	191	89	114	98	191	286	228
9.64	21	258	110	131	121	204	287	256
9.66	15	302	111	155	135	222	404	349
9.68	15	398	115	182	145	282	473	368
9.7	19	465	145	222	182	350	481	427
9.72	19	655	187	296	213	418	506	482
9.74	18	771	225	293	282	465	532	541
9.76	23	937	276	324	314	590	422	585
9.78	24	1049	341	338	334	610	350	639
9.8	21	1098	401	332	408	665	275	627
9.82	29	1049	488	322	471	598	202	567
9.84	27	895	537	277	476	583	206	582
9.86	32	761	551	265	487	483	164	527
9.88	34	543	534	279	436	377	129	399
9.9	37	412	482	263	420	339	143	282
9.92	31	300	438	256	360	206	127	232
9.94	35	258	385	228	325	178	93	161
9.96	30	224	272	187	279	155	80	136
9.98	46	189	274	153	306	114	63	125
10	41	122	220	79	289	93	50	99
10.02	59	108	209	64	256	77	30	85
10.04	54	71	175	33	228	70	43	70
10.06	50	39	160	31	158	58	25	52
10.08	55	37	143	22	103	35	30	48
10.1	78	27	94	26	68	33	14	34
10.12	93	23	65	20	44	38	21	24
10.14	102	18	57	11	32	33	23	27
10.16	123	22	38	18	24	21	18	24
10.18	164	23	27	16	20	21	20	17
10.2	165	24	27	19	28	32	24	25
10.22	182	21	19	15	23	29	23	24
10.24	192	17	24	12	13	17	10	11
10.26	246	14	22	23	13	21	11	17
10.28	294	11	18	13	16	15	15	16
10.3	312	6	20	13	13	18	9	28
10.32	398	15	13	12	19	20	10	17
10.34	477	13	25	14	22	17	15	21
10.36	579	15	15	16	17	10	11	14
10.38	644	13	11	13	13	19	18	11
10.4	693	10	12	14	9	9	13	16
10.42	705	6	15	13	11	15	12	6
10.44	770	10	12	9	8	16	15	19
10.46	772	11	11	10	19	14	19	13
10.48	699	15	15	14	10	12	11	7
10.5	609	17	11	10	13	8	11	19
10.52	534	5	16	16	10	14	18	5
10.54	427	8	10	5	6	12	22	15
10.56	309	6	9	5	9	15	10	12
10.58	251	8	10	11	10	15	13	12
10.6	200	8	9	4	4	8	13	14
10.62	146	5	9	6	7	16	10	16
10.64	93	15	17	2	10	14	12	5
10.66	65	9	8	12	10	11	12	7
10.68	40	10	6	10	11	14	12	12
10.7	26	10	10	8	10	16	14	16
10.72	21	6	8	7	4	15	12	15
10.74	17	14	12	6	8	15	9	15
10.76	23	11	7	8	10	6	11	9
10.78	16	7	10	11	14	14	16	9
10.8	22	5	8	10	10	11	12	11
10.82	21	6	6	12	15	7	17	6
10.84	18	9	11	8	8	11	10	13
10.86	16	2	5	8	10	15	8	15
10.88	13	12	10	10	12	16	11	10
10.9	18	12	10	10	5	7	8	8
10.92	15	11	11	14	9	10	11	8
10.94	7	10	7	8	17	6	8	8
10.96	14	8	6	10	10	13	12	9
10.98	16	10	7	6	8	13	15	10
11	8	3	7	6	6	8	13	12
11.02	13	4	10	6	10	13	9	15
11.04	15	6	8	8	1	11	15	6
11.06	12	5	10	8	4	12	8	13
11.08	12	14	8	10	10	12	7	10
11.1	7	7	9	7	7	10	7	8
11.12	10	10	7	15	5	13	6	11
11.14	14	7	10	12	7	14	9	10
11.16	12	12	5	8	15	9	10	8
11.18	7	9	14	6	6	11	12	14
11.2	11	10	6	6	9	8	9	8
11.22	7	14	7	13	11	9	4	7
11.24	12	9	12	9	10	11	12	8
11.26	8	4	4	7	13	14	9	11
11.28	10	15	8	10	6	8	14	11
11.3	11	6	6	7	5	11	11	9
11.32	11	8	9	9	2	9	6	12
11.34	9	5	6	7	9	13	12	12
11.36	6	8	7	10	4	6	8	7
11.38	4	7	9	8	8	10	14	10
11.4	6	16	8	12	6	15	6	10
11.42	6	9	7	10	8	13	8	6
11.44	9	7	6	8	9	12	10	10
11.46	10	6	12	9	6	9	7	11
11.48	13	7	7	15	9	10	8	7
11.5	11	7	7	4	6	13	7	12
11.52	4	10	12	0	10	10	15	4
11.54	13	11	9	6	5	11	7	10
11.56	13	5	6	15	5	7	10	7
11.58	7	9	9	11	14	9	3	6
11.6	8	5	6	10	6	7	8	10
11.62	8	6	10	6	7	8	8	7
11.64	13	9	11	8	4	11	7	9
11.66	12	6	6	9	7	9	11	13
11.68	9	6	9	9	4	11	8	9
11.7	5	5	5	5	6	4	10	7
11.72	7	18	4	6	9	3	12	11
11.74	10	8	9	8	9	13	17	11
11.76	8	6	9	4	9	9	10	8
11.78	5	7	4	4	9	14	9	12
11.8	8	8	14	11	5	9	5	8
11.82	10	7	7	11	9	17	10	5
11.84	8	6	5	6	5	11	11	16
11.86	7	7	5	6	10	9	7	9
11.88	11	7	8	4	3	11	7	8
11.9	11	16	12	10	5	7	8	5
11.92	7	7	12	8	5	9	12	6
11.94	8	9	4	12	6	12	18	14
11.96	8	7	4	8	9	9	5	6
11.98	5	10	7	7	8	10	9	17
12	1	11	6	10	6	8	7	9
12.02	9	7	5	10	3	8	11	7
12.04	6	7	7	12	11	10	4	13
12.06	5	5	14	8	3	8	11	19
12.08	7	4	5	10	6	8	10	6
12.1	12	6	8	6	8	5	7	7
12.12	7	12	7	10	7	14	7	14
12.14	9	6	5	4	10	6	14	11
12.16	7	11	8	8	8	14	17	11
12.18	10	11	9	10	6	7	9	7
12.2	6	5	16	7	12	7	6	13
12.22	6	10	8	5	7	6	9	9
12.24	8	8	6	9	6	7	10	7
12.26	9	10	5	7	4	17	7	7
12.28	8	9	7	9	9	9	10	6
12.3	10	5	11	8	2	6	11	9
12.32	7	7	12	6	3	10	4	16
12.34	5	6	4	6	7	9	15	8
12.36	7	8	2	10	4	7	5	12
12.38	7	12	7	13	2	10	12	3
12.4	10	13	6	7	3	5	8	10
12.42	5	5	7	7	2	8	16	5
12.44	7	5	4	12	11	11	12	8
12.46	13	11	7	8	8	5	13	7
12.48	6	7	6	4	7	4	6	4
12.5	6	7	6	11	9	11	10	9
12.52	6	6	7	6	8	6	8	9
12.54	10	9	7	6	5	6	9	11
12.56	7	5	7	10	9	5	10	9
12.58	9	6	5	10	3	7	11	10
12.6	10	10	7	10	8	11	8	4
12.62	8	8	7	11	6	12	14	3
12.64	2	10	4	10	4	8	11	7
12.66	9	8	8	12	7	12	10	7
12.68	8	9	4	11	7	9	7	8
12.7	10	7	8	9	9	10	5	8
12.72	8	7	7	7	13	6	8	7
12.74	8	8	5	4	5	12	3	5
12.76	10	9	9	8	6	4	14	7
12.78	6	4	10	15	8	13	6	6
12.8	6	7	7	10	6	6	9	8
12.82	8	14	6	7	8	9	8	4
12.84	5	5	6	6	4	7	8	10
12.86	6	9	3	8	10	12	9	7
12.88	8	12	10	8	7	9	8	10
12.9	5	9	10	6	5	7	8	8
12.92	12	5	5	10	5	12	10	11
12.94	10	6	6	9	8	6	8	11
12.96	5	7	7	8	5	10	8	10
12.98	5	7	8	5	4	11	10	7
13	6	6	6	7	7	5	8	5
13.02	8	5	8	7	4	14	6	10
13.04	15	6	10	4	8	9	10	10
13.06	8	10	9	10	8	6	9	7
13.08	2	5	7	10	6	7	11	10
13.1	9	10	8	7	5	10	14	10
13.12	10	7	5	8	7	5	10	8
13.14	6	3	5	3	6	6	10	4
13.16	7	9	7	1	5	12	6	9
13.18	5	10	4	6	5	6	5	9
13.2	9	9	6	6	3	10	7	6
13.22	6	7	10	9	5	3	7	7
13.24	6	5	11	12	4	8	7	4
13.26	8	9	5	11	14	11	4	7
13.28	10	8	5	14	7	11	4	6
13.3	7	8	14	10	9	13	6	6
13.32	9	14	11	3	9	4	9	14
13.34	7	10	4	9	9	4	7	10
13.36	13	5	7	6	9	9	8	10
13.38	7	7	5	14	6	7	9	6
13.4	9	9	10	5	4	4	3	11
13.42	7	5	4	5	3	7	6	11
13.44	11	8	6	10	6	7	12	7
13.46	6	9	7	9	8	8	10	11
13.48	7	7	6	4	2	5	9	10
13.5	4	9	10	6	10	3	6	4
13.52	5	4	13	6	14	6	6	12
13.54	9	7	9	8	12	8	6	12
13.56	13	8	7	4	7	8	5	6
13.58	5	10	8	9	6	6	8	4
13.6	8	9	8	5	4	7	11	7
13.62	11	9	3	5	9	11	11	6
13.64	11	10	8	2	8	14	6	6
13.66	8	7	9	12	11	2	4	2
13.68	13	9	7	10	8	10	12	11
13.7	6	11	10	7	2	5	5	14
13.72	4	9	10	5	3	3	11	6
13.74	4	5	7	6	5	11	12	5
13.76	3	7	9	5	7	7	3	14
13.78	7	9	7	5	4	7	5	7
13.8	4	8	13	7	5	9	6	6
13.82	6	5	13	11	8	8	8	5
13.84	11	10	4	14	8	6	7	8
13.86	2	8	6	12	9	10	4	13
13.88	11	8	8	7	8	4	10	7
13.9	9	6	8	7	4	9	12	10
13.92	4	9	6	8	6	13	5	14
13.94	7	11	4	5	6	9	10	7
13.96	2	7	7	7	3	13	8	6
13.98	10	7	5	10	12	8	10	9
14	3	7	8	12	8	6	8	6
14.02	8	5	13	11	8	8	13	11
14.04	7	9	10	1	8	9	6	8
14.06	5	6	9	6	5	11	12	13
14.08	8	12	5	6	6	8	6	4
14.1	3	7	8	13	9	9	11	7
14.12	11	7	8	6	7	8	7	10
14.14	9	8	12	6	6	7	5	7
14.16	7	5	7	8	9	5	14	7
14.18	7	5	15	5	3	12	11	10
14.2	6	10	11	7	4	12	7	7
14.22	7	10	5	6	5	12	6	4
14.24	9	7	2	5	6	7	5	10
14.26	13	6	9	8	6	7	9	6
14.28	13	15	6	6	9	11	9	9
14.3	5	12	5	6	10	11	7	14
14.32	9	8	10	6	7	3	6	7
14.34	7	7	10	5	6	11	8	9
14.36	5	9	4	10	8	12	5	8
14.38	8	3	4	7	4	12	13	4
14.4	4	8	7	7	5	10	10	6
14.42	13	2	2	5	4	7	14	9
14.44	9	11	14	9	3	12	5	8
14.46	12	10	4	9	3	13	10	9
14.48	4	9	9	6	9	7	6	9
14.5	11	6	3	9	7	9	7	10
14.52	4	7	14	6	7	14	10	8
14.54	9	8	7	9	2	8	11	11
14.56	7	8	8	7	4	14	8	9
14.58	8	10	7	7	8	11	13	16
14.6	7	6	6	11	7	8	9	8
14.62	4	11	9	8	8	10	5	8
14.64	8	11	7	8	2	9	8	6
14.66	10	11	11	11	4	13	8	10
14.68	9	13	7	8	6	12	9	8
14.7	8	10	10	8	9	9	10	3
14.72	6	8	10	5	5	9	4	8
14.74	3	11	13	10	7	4	11	9
14.76	7	9	8	6	3	8	8	6
14.78	7	8	7	7	8	8	9	10
14.8	6	11	9	7	3	12	11	13
14.82	10	12	3	11	6	4	8	9
14.84	7	7	6	7	5	15	7	11
14.86	4	4	7	9	7	7	7	8
14.88	5	6	6	10	13	7	5	11
14.9	9	11	11	5	9	10	13	8
14.92	3	14	12	8	7	15	4	7
14.94	11	10	11	13	9	12	10	10
14.96	6	15	7	14	7	5	8	5
14.98	6	9	9	11	4	8	9	3
15	15	10	8	7	7	12	9	9
15.02	8	5	7	6	9	8	7	8
15.04	11	7	11	10	4	12	9	11
15.06	5	6	9	6	6	8	14	8
15.08	7	6	9	3	4	12	14	7
15.1	2	9	11	8	5	4	8	15
15.12	10	8	8	5	10	16	7	9
15.14	8	7	6	8	6	10	5	13
15.16	7	11	5	6	2	11	11	9
15.18	8	16	8	6	2	7	6	10
15.2	4	9	12	10	15	11	10	6
15.22	10	8	4	11	7	8	9	7
15.24	10	8	6	9	5	8	15	5
15.26	9	8	5	7	4	10	12	8
15.28	6	5	6	5	8	8	9	15
15.3	12	8	13	7	6	7	9	4
15.32	13	13	7	6	6	10	11	8
15.34	6	9	10	15	7	16	14	11
15.36	7	11	7	13	4	9	15	11
15.38	6	7	5	9	9	4	9	9
15.4	6	9	2	8	6	8	7	12
15.42	4	3	9	7	2	9	9	8
15.44	9	7	7	9	9	11	13	7
15.46	9	10	3	13	3	11	6	14
15.48	9	6	4	12	8	8	6	11
15.5	7	10	2	7	9	4	11	5
15.52	4	8	7	10	11	8	9	8
15.54	7	8	2	10	9	7	10	14
15.56	8	5	9	10	6	12	8	4
15.58	13	5	10	7	9	11	8	7
15.6	12	8	3	5	6	11	11	10
15.62	8	6	5	9	5	17	11	5
15.64	7	6	3	7	9	9	12	7
15.66	6	8	10	9	5	7	8	14
15.68	5	10	11	10	8	5	11	10
15.7	10	6	3	7	11	9	11	11
15.72	5	8	14	7	5	8	6	10
15.74	9	7	9	9	8	8	16	13
15.76	13	6	6	7	8	8	9	6
15.78	5	4	7	7	6	12	9	16
15.8	10	3	4	3	6	11	10	11
15.82	12	6	4	6	5	12	5	9
15.84	7	5	7	4	5	15	13	7
15.86	4	4	11	4	4	6	15	8
15.88	6	11	6	9	7	13	4	14
15.9	11	5	11	5	5	9	6	10
15.92	8	9	6	7	3	11	8	9
15.94	6	6	5	10	6	5	4	9
15.96	8	10	8	10	9	5	6	12
15.98	7	9	4	5	6	8	9	9
16	11	6	5	7	5	9	8	5
16.02	9	7	4	8	9	6	6	7
16.04	10	5	10	9	7	7	5	19
16.06	6	7	13	7	5	11	8	5
16.08	8	8	9	11	8	12	8	8
16.1	4	7	10	7	9	5	8	11
16.12	7	3	6	9	5	8	7	10
16.14	5	8	9	8	7	12	5	11
16.16	12	10	9	6	9	15	9	8
16.18	6	6	7	11	6	6	12	9
16.2	4	13	9	6	8	10	9	12
16.22	10	5	10	14	5	9	15	8
16.24	9	9	12	11	6	11	8	13
16.26	7	4	7	12	8	4	6	12
16.28	5	9	7	5	3	10	9	8
16.3	8	10	11	11	6	9	6	12
16.32	10	13	8	8	3	9	7	6
16.34	2	10	11	15	10	11	6	10
16.36	8	9	7	4	4	14	8	9
16.38	10	4	4	7	6	8	9	12
16.4	6	4	8	8	6	16	11	2
16.42	8	8	3	7	8	4	9	5
16.44	11	5	5	7	3	14	9	6
16.46	4	9	8	4	8	8	9	8
16.48	11	4	8	7	6	11	13	10
16.5	9	9	16	7	11	9	11	11
16.52	2	9	5	7	5	11	7	11
16.54	14	12	7	12	6	14	7	10
16.56	4	13	9	4	5	9	8	7
16.58	9	10	12	6	8	8	5	5
16.6	9	5	11	12	6	12	12	7
16.62	5	12	8	11	10	13	11	8
16.64	9	10	8	1	4	10	6	8
16.66	4	7	7	6	7	12	6	8
16.68	13	12	4	3	8	11	11	11
16.7	12	7	8	6	11	4	7	11
16.72	5	8	10	7	8	12	9	11
16.74	8	10	5	12	8	7	10	7
16.76	10	6	9	8	0	6	4	11
16.78	4	8	2	7	9	10	12	10
16.8	10	13	7	12	5	9	7	8
16.82	8	15	3	11	8	10	12	10
16.84	7	6	13	11	5	6	7	7
16.86	3	10	9	7	10	13	4	11
16.88	10	4	8	3	6	5	8	6
16.9	4	5	8	7	5	11	6	8
16.92	5	9	12	8	8	7	11	7
16.94	4	10	8	5	6	9	10	10
16.96	8	8	4	6	5	10	8	11
16.98	3	4	14	8	4	9	10	10
17	5	13	7	6	3	11	14	10
17.02	8	11	10	4	8	13	8	11
17.04	7	11	5	10	4	10	13	3
17.06	9	7	8	7	8	12	7	6
17.08	5	7	9	11	7	9	12	12
17.1	10	8	8	2	6	11	6	14
17.12	4	7	8	7	4	10	6	9
17.14	5	7	8	7	6	10	11	7
17.16	8	8	7	5	4	10	8	10
17.18	4	5	5	9	5	10	9	7
17.2	8	11	9	6	7	11	11	9
17.22	8	9	13	5	5	11	8	7
17.24	10	7	9	4	4	6	11	8
17.26	11	7	9	10	6	4	10	8
17.28	5	10	7	16	15	6	10	7
17.3	5	5	7	7	9	10	6	9
17.32	7	5	7	5	5	10	14	15
17.34	7	9	4	9	7	5	10	9
17.36	12	8	5	8	4	10	9	12
17.38	9	6	14	7	3	12	8	8
17.4	9	7	5	9	7	8	9	7
17.42	4	11	7	12	13	5	15	5
17.44	9	6	9	12	15	11	10	15
17.46	7	10	8	6	3	10	10	13
17.48	8	8	8	6	5	4	11	18
17.5	4	10	10	11	11	8	9	10
17.52	9	3	6	7	7	6	11	10
17.54	10	11	7	9	7	8	9	10
17.56	9	6	12	7	3	9	12	4
17.58	16	10	7	3	5	16	10	9
17.6	8	16	10	12	8	9	10	10
17.62	6	9	5	4	5	10	13	13
17.64	9	7	9	8	9	8	15	13
17.66	7	11	9	8	8	9	8	3
17.68	8	5	9	7	10	10	7	6
17.7	12	4	3	10	10	6	5	9
17.72	4	6	6	5	7	10	6	11
17.74	7	8	15	8	5	7	13	17
17.76	10	6	11	5	6	9	7	19
17.78	5	5	6	12	9	9	7	10
17.8	8	6	10	12	8	3	12	5
17.82	9	14	5	4	4	4	4	7
17.84	11	11	6	5	6	5	7	6
17.86	5	10	5	11	6	14	7	12
17.88	3	8	11	3	7	5	8	13
17.9	10	11	3	15	9	14	6	6
17.92	12	4	10	10	7	8	10	18
17.94	12	9	6	9	12	13	13	7
17.96	8	6	12	9	13	10	8	12
17.98	10	8	7	6	10	16	19	16
18	10	7	11	12	12	9	6	9
18.02	7	7	11	5	6	7	10	14
18.04	8	9	8	9	9	11	7	15
18.06	10	9	15	7	7	10	5	13
18.08	5	6	9	5	3	10	8	9
18.1	6	6	14	13	4	14	7	11
18.12	6	11	4	4	17	3	14	13
18.14	10	2	10	2	15	5	6	14
18.16	15	2	7	7	8	10	12	10
18.18	3	11	8	9	10	14	10	5
18.2	5	6	7	4	5	15	8	13
18.22	8	9	6	5	9	8	8	11
18.24	7	7	10	10	4	6	10	18
18.26	4	7	12	4	7	12	13	8
18.28	6	11	8	7	7	12	6	9
18.3	10	13	11	4	8	14	11	12
18.32	11	11	4	10	6	13	12	11
18.34	6	7	8	13	5	15	11	13
18.36	5	9	8	3	8	11	7	15
18.38	9	6	7	5	8	9	16	3
18.4	7	13	10	11	8	8	11	19
18.42	4	3	11	4	4	17	12	13
18.44	7	9	8	12	6	8	11	12
18.46	3	10	7	11	8	8	11	19
18.48	9	9	7	15	2	14	8	17
18.5	8	13	9	7	11	8	10	9
18.52	9	11	9	9	13	7	14	13
18.54	12	12	5	11	7	16	11	11
18.56	9	9	9	7	8	17	14	13
18.58	6	6	10	4	7	14	9	11
18.6	6	8	7	12	9	15	11	19
18.62	9	8	10	15	6	10	14	18
18.64	6	10	4	10	4	9	12	20
18.66	6	10	5	3	7	10	13	13
18.68	7	11	10	7	15	15	17	17
18.7	6	4	4	12	3	14	14	18
18.72	9	8	11	12	10	14	11	22
18.74	10	8	10	7	5	12	9	12
18.76	4	12	10	10	13	8	14	14
18.78	7	12	9	12	6	12	13	17
18.8	14	8	8	13	5	17	17	22
18.82	9	10	17	15	16	17	15	17
18.84	8	9	10	9	9	16	15	21
18.86	8	8	16	6	7	17	13	33
18.88	6	10	9	11	11	13	11	16
18.9	13	11	11	7	7	14	11	17
18.92	13	10	9	10	5	15	10	16
18.94	9	17	11	6	5	11	11	21
18.96	3	11	10	6	12	13	19	19
18.98	7	9	7	17	9	18	6	19
19	10	9	11	16	10	24	18	17
19.02	5	5	15	13	9	10	18	23
19.04	8	15	17	11	8	20	24	19
19.06	8	10	9	14	5	16	15	34
19.08	14	11	13	17	10	19	12	29
19.1	7	14	15	12	15	20	15	20
19.12	7	10	14	10	16	13	14	26
19.14	7	10	17	14	10	12	17	32
19.16	7	11	11	13	19	8	17	27
19.18	5	11	13	14	14	24	26	35
19.2	7	12	28	13	15	14	20	31
19.22	9	8	15	16	13	22	27	30
19.24	11	17	21	18	17	25	26	29
19.26	10	11	16	25	20	22	28	38
19.28	12	14	15	16	12	27	39	30
19.3	9	18	12	17	16	26	27	44
19.32	8	19	10	16	18	27	29	33
19.34	6	19	17	11	29	23	33	36
19.36	12	22	25	16	25	22	22	45
19.38	5	24	21	17	19	25	36	46
19.4	5	22	15	21	24	23	32	57
19.42	3	22	19	20	20	36	29	34
19.44	10	25	21	15	14	39	43	69
19.46	8	28	16	30	26	40	35	62
19.48	6	31	16	15	20	27	41	78
19.5	1	25	20	21	23	43	44	90
19.52	9	28	28	30	31	37	51	87
19.54	4	40	37	23	23	49	80	107
19.56	9	42	24	29	36	54	67	71
19.58	10	40	29	32	39	68	98	109
19.6	17	35	27	40	41	66	100	108
19.62	6	78	48	43	43	60	81	110
19.64	11	58	36	44	51	90	124	111
19.66	12	77	55	45	69	97	120	117
19.68	15	86	49	63	67	101	123	125
19.7	9	126	62	70	88	112	95	153
19.72	10	134	76	95	92	138	113	144
19.74	4	166	92	92	100	170	85	143
19.76	5	199	105	85	113	167	75	134
19.78	8	202	124	118	121	155	60	93
19.8	11	241	144	114	117	156	58	106
19.82	8	246	151	103	120	137	51	81
19.84	11	298	157	82	151	124	48	70
19.86	10	298	190	100	140	112	41	70
19.88	4	279	161	105	130	98	45	58
19.9	9	284	155	120	125	87	28	51
19.92	8	266	160	85	118	71	33	45
19.94	11	224	110	80	117	61	28	39
19.96	6	195	109	73	116	49	17	29
19.98	10	150	81	43	121	46	26	31
20	12	129	88	37	103	35	14	29
20.02	9	112	71	35	92	40	13	15
20.04	17	84	82	27	74	30	11	16
20.06	12	87	63	10	51	31	9	10
20.08	10	55	56	11	42	15	8	12
20.1	12	47	35	21	24	12	12	14
20.12	14	37	28	14	28	11	17	14
20.14	17	31	35	14	22	16	8	16
20.16	13	30	17	19	19	11	8	10
20.18	18	14	17	12	16	17	15	7
20.2	13	22	15	17	14	14	5	13
20.22	16	9	18	10	6	14	8	19
20.24	12	14	17	17	10	18	6	18
20.26	15	17	17	13	14	13	9	11
20.28	8	16	12	7	16	18	8	11
20.3	16	15	10	4	7	14	6	10
20.32	14	11	12	8	5	11	12	15
20.34	14	15	13	7	13	8	15	9
20.36	20	13	13	9	11	10	11	11
20.38	18	14	11	17	11	13	7	10
20.4	18	10	8	11	4	11	7	7
20.42	13	11	10	12	5	11	10	11
20.44	25	11	11	12	7	5	12	6
20.46	29	11	6	17	7	8	6	10
20.48	25	9	9	9	14	13	13	11
20.5	32	13	14	9	5	14	10	11
20.52	24	9	15	9	9	8	10	9
20.54	29	8	11	9	9	12	6	12
20.56	35	10	10	5	12	8	11	18
20.58	40	13	2	10	4	7	14	10
20.6	35	9	11	10	6	9	6	6
20.62	41	9	10	8	9	5	6	5
20.64	59	11	11	4	3	9	11	4
20.66	54	9	5	4	5	3	11	6
20.68	61	12	7	6	3	8	7	7
20.7	60	6	9	10	5	10	5	8
20.72	69	8	12	6	7	8	6	13
20.74	74	15	6	15	9	7	9	6
20.76	107	14	8	5	4	10	5	4
20.78	102	9	12	14	6	11	3	6
20.8	143	6	6	10	6	4	6	5
20.82	141	10	9	5	8	12	7	3
20.84	170	8	7	10	6	12	12	8
20.86	192	3	4	8	5	9	4	10
20.88	191	3	13	9	3	7	10	4
20.9	218	7	7	9	3	12	12	9
20.92	239	5	5	6	12	9	13	5
20.94	260	6	10	9	4	9	6	7
20.96	315	5	14	9	6	9	6	4
20.98	301	7	6	6	5	5	8	4
21	295	4	10	1	2	10	8	10
21.02	300	8	11	6	5	12	11	8
21.04	300	6	8	6	8	11	8	10
21.06	304	6	5	11	8	11	7	5
21.08	285	8	8	4	4	1	8	5
21.1	241	6	8	7	8	6	10	7
21.12	199	9	9	9	9	10	9	6
21.14	150	8	6	4	8	15	10	4
21.16	146	8	7	4	9	6	6	9
21.18	115	9	4	8	7	3	12	7
21.2	80	4	5	7	6	3	8	10
21.22	58	12	12	11	7	12	11	8
21.24	38	5	2	8	7	2	5	5
21.26	32	3	7	7	3	6	9	4
21.28	25	9	4	10	5	8	11	5
21.3	20	10	4	4	6	11	5	7
21.32	25	3	5	6	6	9	5	8
21.34	19	10	6	7	5	4	5	10
21.36	15	9	6	5	7	8	6	8
21.38	18	7	11	10	8	9	6	4
21.4	13	5	6	11	11	8	6	6
21.42	15	13	9	7	8	4	7	6
21.44	6	5	4	6	5	11	9	3
21.46	17	7	5	7	6	7	8	6
21.48	11	10	7	7	2	6	7	4
21.5	12	7	5	3	3	6	6	6
21.52	11	5	7	4	6	11	7	5
21.54	18	8	6	3	5	7	9	4
21.56	7	8	5	6	3	9	12	9
21.58	8	4	5	5	3	12	8	9
21.6	10	8	8	7	4	8	3	11
21.62	7	8	4	6	7	6	7	5
21.64	7	6	8	6	3	8	8	8
21.66	7	7	5	2	5	4	9	9
21.68	5	6	3	4	7	6	5	4
21.7	8	5	8	6	8	10	7	7
21.72	10	8	5	7	4	9	6	5
21.74	3	7	3	5	7	6	9	7
21.76	8	8	11	7	3	8	1	7
21.78	11	3	7	6	5	7	3	3
21.8	5	4	8	2	9	7	7	7
21.82	8	8	9	7	2	8	3	5
21.84	13	3	4	5	10	13	6	6
21.86	6	9	7	6	4	5	6	5
21.88	9	9	5	7	3	4	9	10
21.9	7	13	2	5	7	3	5	10
21.92	6	5	6	5	7	4	2	6
21.94	11	5	11	5	5	4	6	7
21.96	12	9	5	9	7	8	7	6
21.98	9	3	4	9	5	8	4	3
22	4	5	9	4	4	7	6	5
22.02	9	3	8	5	4	7	6	7
22.04	2	4	8	6	4	5	2	8
22.06	9	10	9	8	2	5	4	8
22.08	7	6	5	3	3	3	5	6
22.1	5	3	11	4	7	6	8	12
22.12	9	3	8	6	4	5	7	5
22.14	11	7	6	13	11	4	10	3
22.16	0	4	5	11	2	5	4	8
22.18	6	2	6	6	4	4	9	6
22.2	8	12	6	5	4	4	5	5
22.22	11	3	6	5	1	5	10	9
22.24	8	7	6	7	6	5	5	8
22.26	4	5	1	9	9	3	5	7
22.28	7	0	11	14	6	2	5	7
22.3	6	7	5	4	4	9	8	8
22.32	7	6	4	6	7	11	4	6
22.34	5	4	3	3	7	7	5	2
22.36	6	5	7	6	8	5	9	12
22.38	6	4	3	7	5	2	6	8
22.4	7	9	3	9	2	6	5	7
22.42	5	9	4	7	7	4	9	8
22.44	2	5	4	5	8	6	3	4
22.46	3	6	6	8	5	6	6	3
22.48	7	7	7	6	4	3	5	7
22.5	1	6	6	10	1	5	7	4
22.52	0	6	5	5	5	3	5	11
22.54	10	6	4	9	3	3	10	3
22.56	3	7	6	6	7	6	6	9
22.58	1	5	7	3	1	5	6	8
22.6	7	4	9	7	1	1	14	5
22.62	11	3	4	1	2	4	5	3
22.64	8	6	5	1	7	6	9	7
22.66	8	1	2	3	3	7	7	7
22.68	6	4	3	5	3	3	10	9
22.7	7	1	5	8	1	1	9	7
22.72	1	9	4	5	4	5	3	2
22.74	0	8	3	4	1	4	4	6
22.76	5	6	5	7	5	4	9	2
22.78	7	3	9	8	5	5	8	8
22.8	7	4	7	6	3	8	4	7
22.82	5	7	4	7	2	9	8	8
22.84	4	5	3	4	6	2	7	4
22.86	4	8	9	8	6	5	5	5
22.88	4	5	10	6	3	7	4	5
22.9	2	7	5	7	3	7	6	12
22.92	2	7	6	4	4	4	3	5
22.94	7	5	4	12	6	6	7	7
22.96	7	7	5	6	5	8	4	2
22.98	5	5	5	6	8	5	7	6
23	8	7	2	3	6	5	4	5
23.02	5	3	7	8	1	5	9	4
23.04	8	6	3	6	4	3	5	6
23.06	5	4	4	5	5	0	6	8
23.08	4	2	2	8	3	9	5	10
23.1	4	3	3	8	7	2	7	4
23.12	3	2	4	5	3	6	5	6
23.14	4	2	4	4	8	5	8	7
23.16	9	5	3	3	5	1	11	8
23.18	6	2	4	7	5	5	5	3
23.2	2	11	4	3	5	3	6	11
23.22	7	11	5	6	4	7	8	8
23.24	6	3	6	3	9	7	5	5
23.26	7	7	7	5	6	4	7	7
23.28	8	4	5	6	6	4	4	2
23.3	7	8	7	3	5	8	4	3
23.32	4	5	5	3	5	5	3	7
23.34	3	4	3	6	2	2	0	4
23.36	3	6	1	6	4	6	8	4
23.38	1	1	5	6	3	5	6	3
23.4	3	3	3	5	4	8	4	3
23.42	6	6	9	6	4	2	3	5
23.44	4	4	3	2	1	2	6	3
23.46	5	6	5	4	4	2	4	9
23.48	7	7	1	11	9	5	3	6
23.5	5	3	5	5	1	5	6	4
23.52	5	3	2	7	8	4	4	4
23.54	6	8	4	7	3	4	2	9
23.56	6	6	4	7	5	4	9	6
23.58	6	4	4	8	1	6	3	1
23.6	3	3	6	7	4	2	2	3
23.62	4	3	4	5	6	4	4	3
23.64	6	9	3	2	7	2	7	1
23.66	4	4	2	7	4	4	4	2
23.68	3	7	6	4	6	6	4	7
23.7	5	11	6	4	6	5	6	4
23.72	2	8	3	4	7	3	2	4
23.74	10	4	5	4	2	5	3	5
23.76	3	5	5	6	4	6	0	4
23.78	6	2	3	4	5	6	4	7
23.8	5	6	10	3	5	4	5	12
23.82	4	4	7	7	8	2	8	10
23.84	6	7	5	5	7	6	1	4
23.86	2	7	2	7	2	3	7	3
23.88	4	3	8	2	5	3	9	3
23.9	5	7	4	2	8	6	6	7
23.92	7	5	7	8	3	4	5	1
23.94	5	5	5	8	4	6	3	7
23.96	6	7	7	3	5	8	2	4
23.98	2	3	7	5	5	7	7	5
24	6	3	4	9	2	6	5	6
24.02	6	5	4	4	2	2	5	5
24.04	4	5	4	4	9	3	9	4
24.06	4	4	1	4	2	2	6	1
24.08	9	5	0	3	3	7	10	5
24.1	8	1	9	5	4	3	5	2
24.12	5	2	3	6	4	2	8	7
24.14	4	4	7	4	3	5	10	5
24.16	7	7	4	5	6	8	5	4
24.18	4	0	5	5	2	2	5	1
24.2	4	2	2	4	4	5	6	5
24.22	7	1	8	4	5	4	5	5
24.24	3	1	4	3	8	4	4	5
24.26	4	9	2	2	7	5	12	2
24.28	5	4	8	5	1	9	5	6
24.3	1	3	8	3	1	5	8	3
24.32	7	5	2	5	5	1	7	5
24.34	5	5	6	12	7	3	4	8
24.36	11	4	5	6	1	10	3	1
24.38	2	8	4	5	4	3	9	7
24.4	1	6	5	5	3	4	4	3
24.42	3	7	2	6	4	5	9	6
24.44	8	2	2	3	9	4	1	6
24.46	6	3	6	2	14	3	7	3
24.48	4	2	3	3	4	4	2	6
24.5	3	5	2	8	7	4	6	5
24.52	5	3	5	3	3	5	9	4
24.54	8	2	2	2	6	6	4	4
24.56	2	7	3	8	0	7	7	10
24.58	0	2	1	5	6	2	5	2
24.6	5	7	6	6	6	6	7	5
24.62	2	6	3	4	0	5	7	5
24.64	3	5	3	7	8	2	5	8
24.66	3	7	3	2	2	7	6	4
24.68	8	1	2	4	7	9	4	2
24.7	2	7	7	3	4	1	3	4
24.72	6	2	3	6	3	5	3	4
24.74	5	6	2	2	6	1	5	8
24.76	6	6	1	7	3	3	7	1
24.78	5	5	6	4	4	6	5	5
24.8	5	8	5	6	6	4	7	5
24.82	8	5	5	8	6	5	7	1
24.84	7	2	4	3	4	2	3	5
24.86	5	0	6	4	0	5	3	4
24.88	6	8	2	5	1	2	4	8
24.9	5	4	3	4	6	7	4	4
24.92	8	5	5	2	6	3	7	3
24.94	4	7	3	4	2	2	5	4
24.96	7	7	4	3	7	4	2	3
24.98	3	3	7	10	4	4	8	6
25	7	8	2	3	3	6	4	6
25.02	5	4	6	6	5	4	7	5
25.04	10	5	9	4	5	5	5	6
25.06	0	3	5	10	5	4	6	5
25.08	5	2	4	3	4	8	11	6
25.1	6	3	4	2	5	3	7	6
25.12	5	3	5	2	7	7	10	5
25.14	3	6	3	4	5	6	7	2
25.16	5	6	7	4	3	7	3	5
25.18	2	6	4	10	3	7	5	7
25.2	1	5	6	4	6	5	8	6
25.22	1	9	6	6	3	4	3	1
25.24	2	7	3	5	8	4	2	5
25.26	5	3	5	2	4	4	5	1
25.28	9	4	3	3	1	6	6	3
25.3	5	3	7	3	7	4	7	5
25.32	10	3	9	3	4	4	7	6
25.34	5	5	1	4	5	4	3	4
25.36	6	6	2	5	4	4	8	4
25.38	5	6	5	3	7	4	6	2
25.4	2	6	6	6	9	4	6	5
25.42	1	7	6	3	3	7	5	5
25.44	1	2	4	5	4	3	5	2
25.46	9	4	4	0	8	7	5	5
25.48	8	6	4	6	5	5	6	5
25.5	5	2	6	4	10	0	6	3
25.52	2	3	1	5	8	6	8	2
25.54	1	4	2	2	6	5	7	2
25.56	1	3	2	8	2	9	7	6
25.58	6	2	2	6	4	4	4	7
25.6	3	3	3	6	4	3	5	10
25.62	6	4	4	2	4	7	5	7
25.64	2	6	6	1	4	3	1	2
25.66	6	3	7	9	8	5	9	6
25.68	8	11	4	1	1	2	8	2
25.7	4	2	3	6	3	2	5	4
25.72	3	3	6	4	2	4	6	5
25.74	2	11	5	6	2	7	2	7
25.76	2	3	6	5	4	6	2	1
25.78	9	3	5	5	3	5	3	0
25.8	6	6	5	4	1	2	5	1
25.82	7	2	4	4	7	5	2	4
25.84	3	2	3	6	3	1	5	7
25.86	4	4	8	5	2	6	5	6
25.88	8	7	4	2	3	8	2	6
25.9	4	10	6	3	9	6	4	5
25.92	1	3	1	5	4	7	4	2
25.94	10	3	1	6	7	5	9	16
25.96	5	7	4	2	7	2	5	4
25.98	6	5	5	3	7	2	7	1
26	7	3	3	3	10	3	2	3
26.02	4	4	4	5	5	7	8	3
26.04	5	6	1	4	9	5	4	3
26.06	12	5	2	8	3	6	6	4
26.08	5	5	4	10	3	2	3	5
26.1	8	5	4	2	8	7	9	2
26.12	2	4	3	9	3	5	8	8
26.14	7	1	5	7	3	3	8	4
26.16	3	3	8	6	4	3	6	1
26.18	2	2	3	4	5	3	5	3
26.2	6	7	4	5	10	3	6	2
26.22	6	6	3	3	4	1	5	2
26.24	5	5	7	5	1	8	6	7
26.26	3	7	5	5	4	3	4	5
26.28	6	3	6	3	2	6	5	2
26.3	5	2	6	0	2	5	9	9
26.32	4	7	7	6	3	2	3	4
26.34	8	6	6	4	8	2	5	5
26.36	5	4	2	7	1	5	5	6
26.38	1	7	1	5	5	3	6	5
26.4	3	5	4	7	4	5	5	7
26.42	1	3	1	4	6	3	4	2
26.44	3	1	3	4	8	5	8	3
26.46	5	1	6	6	4	3	3	3
26.48	2	1	4	6	5	7	2	2
26.5	3	3	4	7	3	3	6	5
26.52	9	5	2	2	2	6	2	3
26.54	7	3	3	5	5	1	4	4
26.56	7	5	4	5	5	9	6	1
26.58	0	2	2	4	6	5	4	5
26.6	4	4	5	4	1	2	6	6
26.62	4	5	3	5	2	6	4	3
26.64	2	4	3	2	6	5	2	4
26.66	4	4	5	2	4	3	4	7
26.68	5	6	3	3	2	5	5	3
26.7	4	6	5	1	6	7	3	5
26.72	5	4	5	5	1	6	2	4
26.74	3	1	4	2	9	5	6	4
26.76	3	11	2	2	3	5	10	6
26.78	3	5	1	6	5	10	7	3
26.8	2	7	6	3	6	1	3	13
26.82	6	2	4	5	5	1	4	4
26.84	4	8	3	6	4	3	6	6
26.86	7	7	8	1	4	5	3	4
26.88	4	5	3	3	5	2	6	5
26.9	2	5	2	11	6	5	6	6
26.92	6	4	4	4	4	3	5	10
26.94	4	3	2	5	7	5	8	0
26.96	6	3	1	4	3	4	5	5
26.98	4	10	10	4	6	4	6	3
27	4	3	5	6	4	1	3	3
27.02	6	5	4	6	2	7	5	5
27.04	10	4	2	2	9	5	3	6
27.06	3	6	2	4	4	4	7	7
27.08	3	4	4	3	4	1	7	4
27.1	7	5	3	6	2	5	6	7
27.12	6	4	5	5	0	1	4	4
27.14	7	4	2	4	5	1	2	3
27.16	8	3	7	5	6	1	6	5
27.18	5	3	6	2	2	5	4	5
27.2	5	7	8	8	6	6	4	7
27.22	6	7	3	6	2	2	2	4
27.24	2	4	7	1	3	4	1	6
27.26	5	4	2	2	4	5	8	2
27.28	8	6	2	8	3	3	5	7
27.3	5	6	2	1	5	4	9	4
27.32	3	3	3	3	4	2	4	4
27.34	3	6	3	4	5	5	8	4
27.36	3	4	1	5	2	6	6	7
27.38	4	9	7	4	4	6	6	5
27.4	2	4	2	5	7	5	4	7
27.42	6	5	3	2	3	4	6	7
27.44	8	9	3	3	0	8	8	4
27.46	6	6	1	4	8	2	4	5
27.48	7	6	3	3	2	2	5	3
27.5	6	6	5	9	3	4	7	10
27.52	2	5	5	5	1	4	2	2
27.54	6	5	1	8	1	5	2	3
27.56	3	5	3	5	7	2	8	4
27.58	3	3	8	3	3	6	5	3
27.6	6	6	3	4	6	2	8	9
27.62	2	4	6	6	6	1	11	7
27.64	11	8	2	7	2	7	4	2
27.66	6	7	5	4	6	5	5	2
27.68	10	2	4	4	3	7	5	4
27.7	8	6	3	5	7	3	5	4
27.72	8	7	5	2	6	3	6	3
27.74	8	4	6	5	5	7	4	4
27.76	8	9	4	1	9	3	4	7
27.78	5	6	3	5	8	8	6	4
27.8	10	8	3	6	4	2	9	6
27.82	6	8	1	4	5	5	5	6
27.84	7	11	5	5	9	6	3	4
27.86	7	5	9	9	11	7	6	8
27.88	8	7	7	6	4	4	5	6
27.9	9	15	6	6	11	7	8	5
27.92	6	16	8	7	6	5	7	6
27.94	2	7	4	7	7	6	4	3
27.96	6	8	3	8	10	4	3	13
27.98	9	5	6	6	11	10	7	10
28	6	15	2	9	9	8	7	5
28.02	10	12	6	5	7	10	9	6
28.04	4	14	7	8	10	8	11	8
28.06	8	11	6	7	9	5	10	7
28.08	8	5	8	6	8	6	9	10
28.1	8	7	4	4	6	7	5	10
28.12	8	7	7	4	11	9	7	8
28.14	13	7	8	4	9	14	10	12
28.16	8	4	5	9	7	10	3	7
28.18	7	9	11	6	14	4	7	8
28.2	4	4	10	5	7	5	9	7
28.22	8	5	4	7	6	9	7	12
28.24	4	6	8	3	6	6	6	5
28.26	13	7	3	3	6	8	6	13
28.28	3	3	6	3	7	7	7	7
28.3	4	5	4	5	6	9	3	7
28.32	4	2	4	2	4	6	8	6
28.34	4	7	4	3	7	6	18	7
28.36	3	10	11	5	7	9	12	7
28.38	13	10	5	4	6	4	6	7
28.4	3	3	6	6	5	4	5	13
28.42	9	9	1	7	10	6	6	4
28.44	12	5	5	2	6	11	10	8
28.46	6	5	3	6	8	6	8	14
28.48	10	2	12	5	8	5	8	10
28.5	7	4	7	6	7	9	9	9
28.52	7	4	2	4	14	10	9	8
28.54	11	4	9	7	7	9	4	7
28.56	6	5	8	7	5	8	9	6
28.58	7	6	4	0	6	3	10	3
28.6	5	5	2	7	6	4	8	5
28.62	3	4	4	2	11	9	6	14
28.64	6	6	1	5	4	6	6	10
28.66	7	6	2	11	9	8	12	5
28.68	6	6	7	8	11	10	10	6
28.7	8	4	4	7	0	8	7	7
28.72	4	7	2	9	2	3	5	8
28.74	3	5	2	3	5	4	6	5
28.76	6	3	3	3	3	11	8	6
28.78	6	7	8	0	5	3	4	8
28.8	8	0	3	8	4	9	4	16
28.82	2	9	5	12	7	6	7	13
28.84	4	6	6	5	6	3	7	11
28.86	8	5	8	4	4	7	7	7
28.88	2	7	5	3	4	7	13	13
28.9	4	8	4	5	6	6	6	7
28.92	4	6	1	3	9	3	3	8
28.94	10	5	5	6	4	10	2	11
28.96	8	3	7	6	5	8	2	10
28.98	5	6	4	8	2	5	6	8
29	4	4	7	5	6	7	11	8
29.02	2	4	9	5	7	7	9	11
29.04	2	5	4	6	1	5	6	7
29.06	5	4	6	7	7	6	7	6
29.08	6	8	8	4	5	4	7	10
29.1	3	6	4	2	2	4	5	10
29.12	5	3	8	5	6	6	7	7
29.14	6	5	4	5	2	5	12	5
29.16	3	6	4	6	9	8	12	5
29.18	9	8	9	3	10	5	10	5
29.2	8	3	5	7	8	3	9	10
29.22	7	8	6	3	3	12	9	11
29.24	7	5	2	10	4	5	6	5
29.26	6	7	3	11	9	7	14	10
29.28	4	4	12	12	9	2	8	4
29.3	4	6	5	7	8	7	7	11
29.32	5	9	6	4	5	3	9	7
29.34	8	9	1	3	7	7	9	10
29.36	8	2	7	5	11	6	7	10
29.38	8	4	4	5	7	5	15	7
29.4	7	6	8	2	8	8	7	7
29.42	9	8	11	6	11	6	15	13
29.44	9	4	3	2	9	12	8	8
29.46	9	6	3	9	5	8	8	6
29.48	9	12	8	10	6	12	13	9
29.5	9	11	8	10	10	10	14	10
29.52	6	10	11	9	8	9	10	16
29.54	12	10	8	14	10	3	20	18
29.56	9	10	5	13	11	10	15	15
29.58	9	9	5	10	5	9	19	20
29.6	16	13	8	8	9	11	12	15
29.62	14	15	11	13	11	16	13	14
29.64	13	23	4	12	11	6	20	16
29.66	19	21	9	15	16	14	17	15
29.68	17	23	10	15	15	13	20	19
29.7	11	15	17	11	14	15	23	13
29.72	21	20	11	14	14	10	20	19
29.74	17	20	21	6	24	17	26	27
29.76	16	22	11	15	13	17	27	25
29.78	13	25	13	10	20	21	12	28
29.8	15	14	14	18	21	23	18	24
29.82	14	19	26	11	26	19	23	16
29.84	11	22	13	12	20	25	22	24
29.86	9	14	14	16	19	15	12	18
29.88	12	16	11	9	21	12	10	21
29.9	11	14	15	11	22	17	21	16
29.92	10	13	13	11	17	20	9	26
29.94	12	13	13	9	17	22	13	22
29.96	8	8	11	16	17	8	13	11
29.98	8	11	12	15	18	15	10	18
30	9	16	13	7	25	9	16	8
30.02	9	18	10	11	15	7	4	9
30.04	3	23	19	8	15	7	7	8
30.06	9	19	18	11	18	8	16	7
30.08	9	8	14	3	17	8	9	10
30.1	8	16	13	6	22	6	10	9
30.12	6	14	11	8	10	6	12	9
30.14	1	19	11	6	19	8	13	12
30.16	7	9	15	4	12	2	5	7
30.18	7	12	8	6	13	7	9	9
30.2	5	10	8	7	8	7	10	14
30.22	4	9	12	8	13	9	7	15
30.24	7	12	9	2	13	5	5	6
30.26	5	12	6	4	8	3	5	8
30.28	8	5	12	5	4	7	8	14
30.3	6	5	13	0	8	2	9	9
30.32	7	3	7	5	11	5	9	6
30.34	6	8	7	4	9	7	6	8
30.36	2	9	6	8	6	6	6	6
30.38	5	8	4	8	7	6	5	10
30.4	5	7	3	4	8	9	2	9
30.42	4	11	5	8	6	5	8	6
30.44	7	5	5	6	6	4	8	8
30.46	10	4	9	4	9	6	6	5
30.48	4	10	3	3	5	6	9	9
30.5	3	3	8	5	9	9	3	4
30.52	4	8	1	7	5	5	7	14
30.54	4	6	4	3	7	7	4	11
30.56	4	8	8	7	5	4	7	9
30.58	8	4	7	2	9	7	6	3
30.6	3	4	6	3	5	8	5	8
30.62	4	6	3	4	5	11	3	8
30.64	5	6	3	9	9	5	3	8
30.66	6	6	2	5	7	8	3	6
30.68	7	3	4	3	2	3	6	9
30.7	3	5	11	6	4	3	7	4
30.72	5	6	7	3	8	8	2	9
30.74	8	4	5	5	8	5	7	8
30.76	1	11	3	8	5	3	3	6
30.78	4	7	5	6	11	8	2	7
30.8	2	3	7	4	7	9	9	4
30.82	8	6	8	3	10	5	3	4
30.84	3	8	6	1	1	6	5	9
30.86	5	5	6	6	2	6	5	8
30.88	5	6	7	5	11	8	4	10
30.9	3	5	4	6	8	5	2	5
30.92	6	5	8	2	4	5	8	5
30.94	4	4	4	4	4	8	6	4
30.96	4	4	5	5	3	5	10	8
30.98	9	4	14	6	4	5	8	4
31	4	7	10	4	5	9	1	11
31.02	5	6	6	6	3	3	7	5
31.04	11	10	7	3	3	4	4	3
31.06	7	11	7	4	5	5	8	5
31.08	2	6	1	3	7	6	7	8
31.1	2	5	3	7	5	7	5	5
31.12	8	5	4	5	5	6	4	10
31.14	3	6	3	4	7	2	5	5
31.16	5	5	5	2	3	7	8	8
31.18	6	7	3	3	5	4	7	9
31.2	7	6	2	5	5	3	9	4
31.22	3	3	5	2	5	3	10	2
31.24	5	6	8	5	4	3	5	4
31.26	4	7	3	2	6	6	5	4
31.28	7	3	8	4	7	4	8	6
31.3	8	9	7	3	10	4	9	4
31.32	6	5	4	11	14	7	5	3
31.34	6	7	3	7	4	5	4	8
31.36	1	6	4	9	7	8	6	11
31.38	2	2	3	2	6	3	11	7
31.4	6	9	4	5	7	6	13	9
31.42	7	5	10	3	5	5	7	5
31.44	7	2	2	2	7	8	7	2
31.46	3	5	5	5	3	4	7	7
31.48	5	3	6	10	5	9	14	7
31.5	10	7	8	7	5	7	8	8
31.52	5	14	5	4	7	4	9	5
31.54	5	3	7	6	8	11	9	11
31.56	8	6	4	12	4	9	7	9
31.58	10	13	8	7	8	5	3	10
31.6	5	11	3	8	5	11	5	5
31.62	9	9	5	6	8	7	7	8
31.64	4	10	7	6	8	6	13	11
31.66	10	10	7	12	6	8	8	3
31.68	9	18	11	4	9	6	9	8
31.7	10	15	9	5	6	4	5	10
31.72	7	13	8	7	13	7	9	9
31.74	11	8	4	7	8	6	11	5
31.76	16	7	2	9	15	8	16	4
31.78	12	14	5	7	8	6	13	10
31.8	8	17	8	6	11	4	7	10
31.82	9	16	10	8	8	8	9	11
31.84	8	19	9	6	14	16	16	12
31.86	11	20	8	8	13	8	7	20
31.88	6	18	10	9	11	10	18	16
31.9	10	13	7	10	13	18	12	12
31.92	10	12	7	9	11	17	9	13
31.94	12	12	13	14	13	8	10	16
31.96	13	7	11	12	16	16	9	12
31.98	12	10	16	8	16	17	6	9
32	11	9	11	7	14	10	5	7
32.02	10	11	13	6	12	10	10	6
32.04	4	7	14	6	9	11	14	12
32.06	14	3	9	9	19	11	3	10
32.08	15	6	14	6	12	9	11	13
32.1	7	4	9	6	10	5	9	3
32.12	13	7	7	6	3	6	2	10
32.14	6	6	9	10	11	10	10	9
32.16	8	7	5	8	3	7	4	8
32.18	8	7	6	6	3	7	11	7
32.2	8	4	2	3	13	7	5	9
32.22	11	4	8	4	8	6	12	10
32.24	8	5	8	6	5	7	2	6
32.26	8	4	5	5	3	5	5	5
32.28	10	8	4	7	8	8	4	4
32.3	7	8	7	5	8	8	5	9
32.32	12	4	6	5	3	4	12	9
32.34	6	2	1	3	7	1	9	9
32.36	5	4	5	10	7	6	4	9
32.38	6	7	4	5	5	5	8	8
32.4	5	6	2	9	1	6	5	8
32.42	8	3	4	5	5	4	7	3
32.44	7	8	12	2	4	6	5	7
32.46	5	5	10	4	4	3	11	6
32.48	8	3	4	6	12	2	10	3
32.5	5	6	4	6	4	6	9	7
32.52	6	7	2	8	12	9	5	4
32.54	6	6	3	3	8	6	7	7
32.56	2	7	4	8	7	5	5	9
32.58	4	9	5	9	8	8	12	4
32.6	5	5	6	6	5	13	6	12
32.62	7	5	4	6	9	3	6	10
32.64	5	5	5	4	7	3	8	6
32.66	6	7	5	6	4	3	9	2
32.68	5	9	3	2	2	10	11	6
32.7	9	9	2	3	4	2	5	11
32.72	9	6	2	9	5	7	5	4
32.74	8	1	6	5	2	9	6	4
32.76	6	6	7	3	3	6	4	12
32.78	5	5	7	7	9	7	6	0
32.8	8	8	2	4	12	5	3	10
32.82	7	6	8	8	6	3	2	6
32.84	5	5	9	6	9	3	8	5
32.86	3	5	4	3	5	5	5	6
32.88	5	8	4	6	7	4	7	5
32.9	7	1	6	6	4	8	3	7
32.92	5	9	7	4	7	4	8	4
32.94	5	4	3	7	9	8	8	8
32.96	11	8	3	4	2	3	9	6
32.98	11	5	4	8	2	3	7	10
33	9	4	9	4	4	6	2	5
33.02	7	2	6	7	4	7	5	7
33.04	3	6	0	2	2	8	6	7
33.06	2	4	5	9	1	6	11	6
33.08	9	3	5	2	3	3	7	6
33.1	3	7	5	4	6	3	6	6
33.12	2	4	6	6	0	10	3	5
33.14	4	4	3	2	2	4	6	9
33.16	5	9	7	3	6	5	7	5
33.18	11	5	3	4	3	8	5	8
33.2	10	3	7	4	6	7	8	8
33.22	3	4	8	4	5	8	9	9
33.24	6	3	4	6	6	6	8	4
33.26	7	11	1	5	5	5	3	8
33.28	7	5	5	5	7	2	2	8
33.3	3	7	6	4	9	3	8	5
33.32	3	6	5	7	6	6	5	11
33.34	10	7	6	5	8	4	6	6
33.36	12	6	3	6	9	7	6	9
33.38	7	4	8	2	5	5	4	4
33.4	5	4	3	2	2	8	5	5
33.42	5	9	3	6	8	8	7	10
33.44	7	6	4	6	5	7	3	6
33.46	5	13	8	6	10	6	3	7
33.48	6	6	4	3	5	5	7	11
33.5	10	5	3	8	4	6	6	3
33.52	4	8	7	5	6	5	6	8
33.54	4	8	5	5	0	7	10	1
33.56	8	4	5	7	7	2	7	12
33.58	6	8	4	9	10	5	7	6
33.6	2	6	6	6	7	4	5	7
33.62	3	7	4	5	6	5	4	5
33.64	3	6	4	6	5	5	3	6
33.66	2	7	5	3	4	2	5	9
33.68	7	8	5	1	8	8	6	3
33.7	6	3	7	8	10	3	2	4
33.72	9	5	3	3	2	7	8	9
33.74	4	5	7	10	13	7	6	7
33.76	3	6	5	5	9	6	8	8
33.78	4	8	2	4	3	8	7	3
33.8	5	6	5	2	7	9	6	8
33.82	5	9	3	7	2	4	7	6
33.84	4	12	12	7	7	2	6	4
33.86	6	12	6	9	9	12	6	8
33.88	6	8	3	3	10	7	7	5
33.9	7	4	10	5	8	7	6	6
33.92	6	4	3	5	7	11	6	4
33.94	3	7	7	7	5	4	8	9
33.96	5	3	9	2	11	10	11	5
33.98	8	4	9	9	9	8	9	5
34	5	5	5	4	4	9	11	9
34.02	6	3	9	7	4	8	8	9
34.04	4	6	2	5	4	10	12	12
34.06	5	7	8	6	7	10	4	13
34.08	7	7	10	3	4	4	9	17
34.1	1	7	7	9	2	10	10	8
34.12	8	11	7	7	11	9	5	5
34.14	2	9	10	6	9	11	6	20
34.16	5	8	8	4	9	11	12	9
34.18	9	5	14	8	10	5	7	11
34.2	10	7	4	4	6	7	15	4
34.22	4	8	9	3	13	9	10	11
34.24	11	10	15	9	8	5	6	13
34.26	0	10	6	5	7	16	14	11
34.28	5	15	5	8	10	10	13	13
34.3	4	10	9	8	7	7	10	12
34.32	7	14	14	5	9	8	8	9
34.34	9	9	4	10	12	17	13	18
34.36	2	22	10	13	19	12	9	17
34.38	9	16	9	7	18	13	19	12
34.4	4	33	7	15	14	13	20	13
34.42	2	25	13	13	9	12	22	11
34.44	2	17	7	15	12	14	24	19
34.46	8	23	10	9	19	16	21	13
34.48	8	15	15	17	25	10	20	17
34.5	7	26	10	18	18	27	21	22
34.52	4	37	20	27	25	14	27	19
34.54	6	34	23	23	26	22	23	17
34.56	9	28	18	16	27	21	25	17
34.58	5	29	16	16	31	18	33	12
34.6	6	29	23	14	30	20	19	22
34.62	5	33	13	11	33	16	8	23
34.64	17	23	17	9	29	21	10	18
34.66	7	16	21	13	33	16	8	14
34.68	4	22	24	9	29	15	20	20
34.7	13	23	20	6	30	20	16	19
34.72	8	13	13	6	20	12	11	11
34.74	14	11	11	6	25	10	7	15
34.76	15	12	9	7	19	7	2	7
34.78	12	11	17	7	20	7	13	22
34.8	14	11	13	2	17	17	16	9
34.82	14	9	12	9	12	10	7	11
34.84	13	8	14	9	6	12	5	10
34.86	13	14	6	10	12	6	9	10
34.88	24	11	11	4	12	6	7	8
34.9	14	11	8	3	10	8	11	9
34.92	26	8	9	3	14	8	6	6
34.94	24	7	8	7	4	4	6	5
34.96	27	9	11	4	12	7	7	10
34.98	29	5	3	3	4	3	12	11
35	29	14	19	5	11	8	5	5
35.02	30	8	7	5	12	11	5	5
35.04	29	5	7	10	6	3	8	9
35.06	12	3	4	9	7	10	7	2
35.08	20	6	6	7	7	7	10	11
35.1	29	8	10	5	5	9	11	7
35.12	15	2	7	5	7	12	9	4
35.14	18	11	3	4	5	7	6	10
35.16	17	3	6	4	10	6	5	7
35.18	19	7	5	5	9	9	7	5
35.2	13	7	8	7	10	2	7	8
35.22	8	3	7	4	10	7	3	3
35.24	9	5	9	7	3	6	6	9
35.26	12	6	6	5	8	8	3	7
35.28	9	6	6	11	6	3	7	9
35.3	6	8	9	8	8	12	11	6
35.32	7	6	7	4	2	4	7	8
35.34	10	8	6	8	8	9	8	5
35.36	3	5	2	6	5	6	6	9
35.38	8	6	8	8	11	12	3	10
35.4	5	4	2	4	9	6	2	5
35.42	7	8	5	4	5	4	5	3
35.44	10	8	6	6	9	6	14	8
35.46	4	3	7	4	8	3	11	8
35.48	7	3	7	3	11	4	7	11
35.5	8	7	3	5	6	4	12	6
35.52	9	5	6	4	7	4	7	5
35.54	7	7	6	6	8	4	8	8
35.56	4	3	4	5	6	5	9	5
35.58	5	11	6	1	5	9	7	10
35.6	7	8	4	6	8	8	6	2
35.62	7	6	4	1	4	8	2	8
35.64	3	4	1	11	8	3	7	8
35.66	4	10	7	7	7	6	4	9
35.68	3	5	9	1	7	3	10	10
35.7	6	10	7	1	5	3	8	5
35.72	9	4	6	4	5	3	6	6
35.74	8	3	4	3	10	8	11	10
35.76	7	3	2	7	8	9	4	3
35.78	8	5	8	6	4	4	6	8
35.8	6	5	4	6	1	6	8	6
35.82	3	8	2	11	0	9	6	4
35.84	3	5	4	4	7	9	9	5
35.86	5	5	3	3	5	7	13	6
35.88	8	5	6	3	5	2	6	12
35.9	5	4	4	4	6	7	4	7
35.92	10	5	2	2	8	8	9	8
35.94	4	2	4	6	7	5	7	10
35.96	4	9	6	5	2	6	9	6
35.98	6	3	2	9	5	6	1	4
36	6	4	7	5	4	9	7	5
36.02	6	3	4	0	7	5	6	8
36.04	2	6	5	5	5	8	4	6
36.06	4	5	6	3	4	8	2	8
36.08	3	5	4	5	3	8	3	3
36.1	6	4	7	2	7	4	4	2
36.12	7	3	3	6	4	4	9	5
36.14	6	8	3	5	6	3	8	0
36.16	8	6	6	5	6	6	4	3
36.18	2	5	4	4	3	7	6	2
36.2	2	1	5	7	4	5	3	6
36.22	4	5	8	0	6	4	7	5
36.24	4	3	8	1	3	5	4	4
36.26	5	3	5	6	5	3	5	6
36.28	4	7	2	2	5	6	6	7
36.3	7	5	6	3	8	7	10	7
36.32	10	6	4	2	9	5	10	8
36.34	3	7	4	7	2	7	9	8
36.36	5	9	3	7	4	7	5	4
36.38	2	4	8	5	3	7	8	4
36.4	4	4	6	2	6	6	5	6
36.42	4	4	9	9	7	5	7	8
36.44	3	9	4	2	6	4	10	5
36.46	4	6	5	3	4	6	7	7
36.48	6	3	9	5	6	6	5	6
36.5	7	9	7	4	3	4	8	8
36.52	5	1	4	2	7	3	5	5
36.54	9	4	2	4	9	7	6	7
36.56	4	9	5	6	6	5	4	4
36.58	4	5	5	7	6	4	6	9
36.6	6	5	9	3	10	6	9	9
36.62	4	7	5	3	8	5	4	5
36.64	7	9	5	3	5	15	12	3
36.66	6	8	3	5	11	4	5	13
36.68	2	3	9	3	4	3	4	8
36.7	3	8	5	4	9	1	2	3
36.72	4	2	5	4	2	5	8	8
36.74	6	2	9	8	2	4	7	5
36.76	2	2	4	7	5	2	7	7
36.78	4	5	3	5	8	5	7	4
36.8	4	5	6	3	7	2	6	7
36.82	4	6	3	4	7	7	4	5
36.84	4	3	2	5	4	11	8	11
36.86	5	4	15	7	3	5	6	4
36.88	6	5	2	3	6	6	5	4
36.9	4	4	1	2	5	3	7	3
36.92	5	5	2	2	4	7	4	6
36.94	7	5	5	2	6	7	5	7
36.96	3	6	5	7	6	7	5	6
36.98	2	3	5	3	7	5	5	4
37	4	5	3	5	5	6	7	9
37.02	5	8	1	4	4	8	5	6
37.04	4	1	4	4	6	7	7	2
37.06	6	1	9	3	8	0	5	7
37.08	3	8	6	4	4	6	7	9
37.1	4	2	4	8	6	10	6	4
37.12	2	3	4	5	3	3	1	8
37.14	7	4	5	7	4	8	8	5
37.16	6	4	6	5	1	1	5	6
37.18	4	2	10	2	7	4	6	1
37.2	5	5	6	6	7	8	9	7
37.22	3	3	6	8	1	7	3	3
37.24	6	4	3	2	4	9	6	6
37.26	3	4	4	3	4	4	10	7
37.28	7	5	11	4	5	6	9	0
37.3	4	3	5	7	7	4	7	9
37.32	3	8	1	12	5	5	8	4
37.34	2	5	4	9	6	6	4	6
37.36	3	3	4	9	3	3	5	5
37.38	7	6	6	5	7	5	7	8
37.4	4	2	3	5	5	7	6	7
37.42	6	1	2	6	9	9	8	7
37.44	6	6	8	3	6	6	7	2
37.46	3	7	6	9	5	3	7	5
37.48	4	2	6	1	7	3	5	17
37.5	11	3	2	7	4	7	8	6
37.52	5	8	2	3	4	7	8	11
37.54	3	3	2	9	6	6	9	8
37.56	3	8	1	7	4	5	7	8
37.58	3	5	8	1	5	8	5	4
37.6	4	2	5	4	5	6	3	10
37.62	7	6	4	4	6	5	2	5
37.64	3	5	6	3	5	8	6	7
37.66	3	7	6	1	4	5	7	9
37.68	4	6	8	4	4	3	6	9
37.7	3	5	7	4	10	8	6	9
37.72	6	6	6	5	4	4	4	4
37.74	2	3	5	7	8	3	6	6
37.76	1	7	11	5	8	5	10	7
37.78	1	4	4	4	6	7	10	4
37.8	5	6	5	5	6	7	6	10
37.82	4	7	9	2	7	6	6	8
37.84	2	7	4	6	5	7	7	6
37.86	5	6	6	8	6	3	6	9
37.88	4	5	5	6	7	7	6	10
37.9	6	5	5	3	6	10	6	9
37.92	5	6	7	7	5	5	9	3
37.94	5	3	5	6	12	6	6	4
37.96	2	4	7	6	8	6	4	5
37.98	4	10	7	5	6	5	10	5
38	7	6	3	5	6	5	3	11
38.02	5	4	3	7	7	4	3	8
38.04	5	7	5	2	4	4	7	3
38.06	2	5	9	3	5	5	10	5
38.08	4	5	6	5	6	6	3	5
38.1	5	5	7	3	3	6	9	4
38.12	5	4	9	7	5	2	11	10
38.14	3	7	4	6	7	0	4	2
38.16	4	5	5	3	10	3	2	9
38.18	9	5	7	9	13	2	3	9
38.2	7	4	6	7	8	7	7	5
38.22	4	5	9	2	3	7	8	3
38.24	4	3	4	1	2	4	6	6
38.26	4	6	7	6	8	3	4	7
38.28	7	5	5	7	1	8	10	4
38.3	2	6	3	8	4	5	6	8
38.32	6	0	5	7	3	5	8	6
38.34	2	6	3	4	2	5	12	4
38.36	2	8	5	5	7	10	8	8
38.38	4	3	3	7	9	6	5	6
38.4	3	4	10	7	3	4	7	8
38.42	4	7	5	9	4	4	8	8
38.44	3	6	8	4	9	5	5	9
38.46	3	3	7	6	4	10	4	5
38.48	2	5	6	2	6	5	7	6
38.5	2	10	6	5	8	9	5	6
38.52	3	2	7	7	5	8	6	9
38.54	3	3	4	6	6	8	4	5
38.56	4	10	1	2	7	8	9	7
38.58	8	0	5	1	7	3	3	7
38.6	4	7	6	5	5	4	9	5
38.62	2	11	6	3	6	4	4	5
38.64	4	6	3	5	5	1	10	8
38.66	7	10	5	4	5	5	9	6
38.68	6	9	5	8	5	8	6	8
38.7	4	6	8	7	7	6	5	1
38.72	3	8	5	6	8	5	5	3
38.74	7	6	4	4	7	4	10	9
38.76	4	3	6	4	4	4	7	6
38.78	5	6	5	5	10	8	11	5
38.8	6	7	6	10	7	9	2	4
38.82	5	4	2	2	7	8	3	10
38.84	9	4	1	3	5	6	5	8
38.86	2	5	4	3	8	5	3	5
38.88	3	8	6	7	4	5	4	6
38.9	9	7	7	6	2	7	7	6
38.92	6	3	6	4	6	4	4	5
38.94	4	13	4	5	4	8	5	14
38.96	4	5	3	4	7	6	8	4
38.98	2	5	7	4	8	5	4	11
39	4	11	6	6	8	9	7	6
39.02	4	6	2	5	6	13	9	7
39.04	0	6	5	3	8	6	6	10
39.06	4	10	8	6	6	10	5	13
39.08	3	14	4	4	9	7	4	4
39.1	4	4	4	6	8	7	3	10
39.12	5	10	5	6	8	4	10	9
39.14	4	5	8	7	6	1	7	2
39.16	4	7	10	4	5	15	8	12
39.18	2	4	7	5	9	6	11	5
39.2	2	9	8	6	2	8	5	5
39.22	7	7	2	5	12	5	10	6
39.24	7	7	9	5	6	9	4	8
39.26	3	7	5	2	3	4	4	4
39.28	5	3	6	9	6	2	11	7
39.3	5	7	2	5	7	5	9	2
39.32	2	8	1	8	9	6	8	6
39.34	7	5	9	3	7	2	10	4
39.36	5	6	6	6	7	8	4	2
39.38	7	7	5	7	3	6	12	8
39.4	6	8	9	5	7	14	9	7
39.42	3	12	8	3	8	9	5	11
39.44	6	4	2	4	8	8	14	6
39.46	3	1	7	4	11	3	7	8
39.48	3	8	8	6	8	8	5	8
39.5	5	6	4	2	6	5	3	8
39.52	8	7	8	4	10	5	5	8
39.54	2	4	8	8	11	5	10	7
39.56	4	6	7	4	8	9	9	12
39.58	4	9	12	7	7	6	5	7
39.6	2	3	8	9	5	8	9	9
39.62	9	4	9	7	5	10	8	16
39.64	5	4	4	4	8	5	6	12
39.66	1	8	3	8	6	10	13	8
39.68	4	10	5	2	10	5	9	5
39.7	4	9	11	5	10	7	9	8
39.72	4	7	7	4	7	11	7	11
39.74	9	7	9	2	4	6	7	8
39.76	4	4	9	5	12	6	5	13
39.78	5	4	11	7	8	6	4	11
39.8	6	6	7	6	12	11	10	13
39.82	5	8	6	5	10	12	18	18
39.84	2	8	8	5	10	7	5	6
39.86	4	5	10	6	5	9	8	11
39.88	6	8	7	7	11	2	12	12
39.9	3	8	4	7	10	12	12	16
39.92	8	4	7	9	12	9	12	18
39.94	3	5	7	3	12	10	9	8
39.96	9	6	9	12	11	5	10	11
39.98	4	12	6	3	12	11	9	8
40	4	8	10	9	7	10	13	11
40.02	8	6	7	4	10	14	13	15
40.04	5	5	11	9	9	7	13	16
40.06	6	9	5	13	9	12	12	13
40.08	3	12	11	6	10	12	13	10
40.1	1	6	7	2	11	11	12	17
40.12	6	11	10	5	10	11	10	14
40.14	4	13	7	11	20	19	13	11
40.16	3	14	11	13	10	19	15	18
40.18	2	18	15	7	15	14	10	25
40.2	5	16	10	12	14	16	15	20
40.22	4	19	14	9	16	12	15	17
40.24	9	20	12	5	18	22	19	22
40.26	5	14	13	15	14	23	22	13
40.28	5	18	15	13	17	9	24	17
40.3	0	21	14	16	27	22	19	14
40.32	4	20	17	10	34	7	11	19
40.34	4	20	20	7	28	16	15	24
40.36	5	21	24	12	24	14	15	14
40.38	9	21	24	11	23	19	10	12
40.4	6	25	24	17	18	8	13	8
40.42	3	27	20	21	22	9	12	16
40.44	8	28	20	16	29	4	7	15
40.46	5	33	11	17	24	10	6	15
40.48	7	39	22	14	25	5	14	9
40.5	7	30	13	22	15	10	9	9
40.52	9	25	19	17	22	9	8	13
40.54	7	32	21	13	16	11	6	8
40.56	3	36	16	20	18	6	8	11
40.58	3	27	17	11	14	9	11	13
40.6	2	25	22	11	11	15	10	9
40.62	6	38	20	11	15	8	6	9
40.64	5	24	8	6	11	8	8	12
40.66	6	19	6	6	14	7	8	12
40.68	4	15	13	7	9	10	9	10
40.7	9	17	9	4	14	8	8	10
40.72	7	9	11	9	8	11	6	8
40.74	5	22	11	9	9	6	8	7
40.76	5	18	7	6	5	5	11	12
40.78	8	12	9	1	6	3	8	10
40.8	3	13	7	8	11	11	9	5
40.82	1	6	10	8	10	8	5	5
40.84	8	15	6	8	11	5	10	8
40.86	4	11	6	7	14	9	13	8
40.88	3	11	6	10	15	5	8	4
40.9	7	13	8	5	8	9	4	7
40.92	5	7	13	9	14	8	7	13
40.94	1	17	10	4	9	13	9	9
40.96	5	10	7	5	14	5	8	8
40.98	4	7	14	3	6	8	11	4
41	6	9	11	6	13	9	7	10
41.02	4	17	11	9	13	16	8	13
41.04	6	2	10	13	12	9	9	6
41.06	7	9	11	4	10	10	9	9
41.08	5	10	9	4	9	5	14	11
41.1	8	4	16	6	13	9	19	6
41.12	7	17	13	8	11	17	12	6
41.14	2	13	6	7	12	19	7	5
41.16	12	7	7	14	11	10	16	9
41.18	4	12	13	10	12	15	14	19
41.2	11	10	14	7	12	9	17	20
41.22	7	14	10	6	18	14	19	10
41.24	5	12	5	10	17	8	15	16
41.26	11	16	12	10	14	13	21	19
41.28	2	16	15	9	20	11	14	15
41.3	8	11	11	17	21	7	13	13
41.32	8	20	15	9	20	14	25	11
41.34	6	21	17	14	23	12	20	13
41.36	7	24	15	16	16	9	21	18
41.38	5	24	17	12	18	18	13	16
41.4	7	22	20	13	24	10	36	23
41.42	5	24	23	16	37	20	24	19
41.44	4	20	21	10	33	17	17	14
41.46	7	26	19	22	31	23	19	5
41.48	5	35	28	15	26	23	25	8
41.5	9	24	20	12	22	17	17	15
41.52	10	24	20	18	25	20	12	18
41.54	9	26	22	16	31	26	23	17
41.56	9	28	22	19	34	15	14	17
41.58	6	26	25	14	24	18	17	22
41.6	11	24	14	11	28	17	16	14
41.62	10	22	17	12	27	18	14	10
41.64	5	22	22	11	19	9	12	7
41.66	10	18	19	12	18	9	15	15
41.68	9	21	17	14	28	10	3	12
41.7	5	22	14	13	14	8	11	12
41.72	8	15	16	8	17	16	12	12
41.74	14	18	12	10	17	8	9	9
41.76	9	18	11	10	5	7	13	8
41.78	11	13	4	10	9	7	8	9
41.8	10	12	9	14	15	3	9	6
41.82	7	12	4	4	12	7	6	8
41.84	15	10	6	3	9	3	9	8
41.86	15	14	11	10	9	7	10	6
41.88	10	12	8	2	7	4	5	10
41.9	16	8	12	8	8	4	2	11
41.92	19	10	3	5	13	4	11	10
41.94	12	9	10	10	14	5	9	6
41.96	10	14	7	9	5	5	3	9
41.98	14	15	6	8	5	13	4	10
42	10	8	8	3	3	12	10	6
42.02	15	5	6	5	7	4	8	9
42.04	19	7	14	6	8	6	7	5
42.06	9	9	9	2	8	10	4	5
42.08	26	6	5	5	4	4	9	3
42.1	9	7	2	2	8	7	6	10
42.12	16	8	6	4	7	9	1	5
42.14	21	5	3	5	5	5	5	6
42.16	17	7	8	8	6	8	13	3
42.18	16	10	5	3	9	8	9	8
42.2	20	4	9	7	6	3	6	7
42.22	17	9	13	9	3	14	5	5
42.24	26	9	6	4	3	7	5	3
42.26	29	9	4	4	5	6	4	7
42.28	27	7	5	6	8	6	6	4
42.3	28	5	6	5	8	6	9	4
42.32	21	6	5	5	6	7	7	3
42.34	29	10	6	2	4	5	8	12
42.36	28	6	9	4	4	9	6	4
42.38	28	4	5	5	2	6	7	4
42.4	33	5	8	6	6	3	6	8
42.42	39	10	7	4	2	8	7	2
42.44	39	11	2	6	7	6	6	3
42.46	40	6	4	4	7	7	7	6
42.48	42	7	6	3	6	9	5	6
42.5	38	7	9	2	13	8	5	11
42.52	36	7	7	5	5	7	12	6
42.54	59	4	5	5	6	9	5	3
42.56	49	5	7	4	10	7	4	3
42.58	54	7	5	4	5	6	9	5
42.6	62	6	3	6	4	6	6	5
42.62	46	7	7	6	4	5	9	6
42.64	55	5	5	5	4	6	4	5
42.66	52	8	7	2	4	3	4	5
42.68	75	3	5	10	4	5	7	6
42.7	68	8	5	0	9	2	7	3
42.72	68	2	9	4	10	1	8	4
42.74	86	7	4	5	7	6	6	7
42.76	81	8	5	1	11	3	6	5
42.78	66	8	3	6	11	9	7	6
42.8	77	6	5	9	6	7	10	4
42.82	68	7	3	3	7	4	7	4
42.84	82	7	4	7	6	8	5	5
42.86	54	8	4	3	11	8	7	9
42.88	69	4	3	7	5	8	5	8
42.9	51	6	4	7	6	1	11	10
42.92	68	4	4	4	6	5	5	6
42.94	55	4	3	2	7	3	9	5
42.96	46	8	6	6	2	6	9	5
42.98	52	3	4	4	3	5	3	6
43	43	6	6	5	6	5	4	8
43.02	40	11	11	5	5	7	6	7
43.04	30	5	8	2	3	8	3	5
43.06	38	4	4	7	7	6	6	5
43.08	27	2	10	2	7	8	9	6
43.1	21	4	7	3	9	5	8	5
43.12	33	6	2	2	5	1	3	6
43.14	22	5	5	4	2	9	8	12
43.16	17	6	6	7	2	6	7	12
43.18	12	2	5	5	8	11	4	2
43.2	24	5	3	3	1	4	7	7
43.22	19	7	5	2	7	3	7	6
43.24	14	10	2	7	7	2	3	7
43.26	16	8	5	2	4	7	4	9
43.28	13	4	6	5	5	5	6	2
43.3	17	8	6	5	3	4	3	7
43.32	19	4	7	6	8	9	9	7
43.34	12	5	6	5	6	9	6	5
43.36	9	6	4	3	7	5	10	6
43.38	17	6	5	5	5	4	6	4
43.4	11	3	5	3	4	5	12	6
43.42	12	13	7	1	8	6	2	4
43.44	11	7	5	7	7	3	3	5
43.46	14	2	4	9	9	9	6	6
43.48	11	2	5	6	8	6	7	2
43.5	13	5	8	5	2	6	9	5
43.52	5	4	3	7	9	6	6	5
43.54	15	6	3	6	5	9	5	5
43.56	9	4	5	0	6	6	6	6
43.58	8	4	5	2	5	2	4	6
43.6	15	6	5	3	4	6	2	6
43.62	15	5	3	3	8	4	9	8
43.64	7	5	4	2	4	4	7	4
43.66	6	9	4	6	7	6	5	8
43.68	10	3	8	5	9	3	4	5
43.7	12	2	2	7	6	5	9	7
43.72	14	7	6	5	5	4	8	5
43.74	10	4	8	5	1	10	2	5
43.76	10	4	4	2	4	8	6	8
43.78	11	8	5	3	6	6	4	9
43.8	9	3	6	8	3	9	5	5
43.82	11	4	2	2	9	14	6	4
43.84	10	3	6	6	8	1	10	6
43.86	8	6	3	3	3	3	7	4
43.88	12	6	4	5	3	11	5	1
43.9	7	8	7	5	5	9	5	5
43.92	4	9	5	4	1	5	9	6
43.94	10	7	6	4	6	3	7	9
43.96	14	3	6	3	6	5	4	3
43.98	8	4	3	2	8	5	11	9
44	6	8	4	2	6	11	5	6
44.02	12	4	2	12	5	9	6	5
44.04	11	4	1	6	6	5	6	3
44.06	8	2	4	6	3	3	4	6
44.08	10	7	6	2	2	3	6	13
44.1	9	6	9	4	5	4	5	1
44.12	11	7	8	7	6	4	6	8
44.14	9	7	3	10	9	6	5	6
44.16	15	4	3	9	5	9	1	6
44.18	4	2	7	7	8	4	10	5
44.2	8	6	10	9	5	4	10	6
44.22	9	6	7	5	3	5	8	6
44.24	4	8	7	3	6	4	8	3
44.26	12	3	4	5	4	4	7	3
44.28	10	6	11	8	2	6	6	8
44.3	5	7	1	1	3	5	5	5
44.32	4	3	5	7	8	2	5	8
44.34	11	6	0	3	9	6	3	3
44.36	8	2	2	7	7	6	3	8
44.38	8	7	2	4	7	6	7	5
44.4	9	8	7	2	6	5	9	5
44.42	10	5	5	1	3	5	6	5
44.44	11	6	4	3	5	5	5	6
44.46	7	7	6	8	3	1	3	8
44.48	11	3	5	6	7	6	6	7
44.5	7	9	10	3	9	9	4	3
44.52	7	4	2	5	10	4	8	5
44.54	6	9	2	3	8	7	1	6
44.56	5	9	6	3	2	4	3	5
44.58	4	8	7	4	8	7	7	6
44.6	9	5	10	4	8	2	6	6
44.62	8	5	3	6	7	4	2	6
44.64	5	8	3	6	10	4	8	8
44.66	8	2	8	5	9	3	5	6
44.68	8	8	2	4	6	7	10	4
44.7	8	2	11	3	4	2	3	8
44.72	7	8	6	5	6	8	5	12
44.74	8	7	8	6	5	5	3	10
44.76	4	6	3	4	1	5	8	4
44.78	2	6	1	4	6	6	7	5
44.8	11	8	6	3	3	6	1	9
44.82	9	4	2	3	7	8	4	5
44.84	7	7	7	1	9	5	2	3
44.86	7	2	4	4	7	9	3	8
44.88	10	6	3	6	3	6	6	7
44.9	11	9	6	1	7	6	11	7
44.92	2	6	3	8	10	8	3	9
44.94	6	5	7	7	5	5	3	3
[truncated: 1,003 more rows]

## Sheet: figure 2c
CHNO3(mol/L)	Leaching percentage (%)
	In	Sn
0.1	0	0.06
0.3	0.03	0.05
0.5	0.13	0.03
1	0.79	0
2	1.44	0
3	1.62	0
4	2.79	0.03
5	23.74	66.19

## Sheet: figure 3a-b
t (min)	Neutral		1mol/L HNO3
	Ce (mg/L)	R%	Ce (mg/L)	R%
0	3.44	0	4.3	0
2	0.42	87.79	1.24	71.16
5	0.3	91.28	1.12	73.95
10	0.22	93.6	0.96	77.67
15	0.2	94.19	0.88	79.53
20	0.2	94.19	0.76	82.33
30	0.196	94.3	0.68	84.19
60	0.162	95.29	0.7	83.72
120	0.14	95.93	0.74	82.79
180	0.138	95.99	0.76	82.33
360	0.136	96.05	0.8	81.4
720	0.144	95.81	0.92	78.6

## Sheet: figure 3c-d
C0 (mg/L)	Ce (mg/L)	qe (mg/g)	C0 (mg/L)	Ce (mg/L)	qe (mg/g)
Neutral			1 mol/L HNO3
44.7	2.4	42.2	15.5	4.15	11.35
64	6.5	57.5	39	12	27
72	7.1	64.9	64	27	37
109	18	91	136	80	56
112	18.9	93.2	176	110	66
167	43.3	123.8	264	180	84
220	66	154	435	350	85
384	185	199	675	590	85
338	128	210
540	315	225
582.5	353.3	229.3
777.5	532.5	245
1050	795	255
1615	1345	270
1904	1623	281

## Sheet: figure 3e
pH or CHNO3	C0 (mg/L)	Ce (mg/L)	Kd (mL/g)	R %
3 mol/L HNO3	4.78	3.01	5.88 ´ 102	37.03
2 mol/L HNO3	4.8	1.82	1.64 ´ 103	62.08
0.02	4.76	1.11	3.28 ´ 103	76.62
1.14	4.74	0.28	1.59 ´ 104	94.09
2.24	4.8	0.247	1.84 ´ 104	94.85
3.21	4.66	0.185	2.42 ´ 104	96.03
4.01	4.72	0.093	4.98 ´ 104	98.03
5.4	4.64	0.107	4.24 ´ 104	97.69
6.2	4.62	0.077	5.90 ´ 104	98.33
7.22	4.68	0.103	4.44 ´ 104	97.8
7.68	4.6	0.066	6.87 ´ 104	98.57
9	4.7	0.105	4.38 ´ 104	97.77
10.11	4.64	0.072	6.34 ´ 104	98.45
11.14	4.72	0.19	2.38 ´ 104	95.97
12.04	4.88	2.64	8.48 ´ 102	45.9

## Sheet: figure 3f
	C0 (mg/L)	Ce (mg/L)	R (%)	Kd (mL/g)
Pristine	40.68	3.6	91.15	1.03 ´ 104
200 kGy	40.68	3.4	91.64	1.10 ´ 104
100 kGy	40.68	3.45	91.52	1.08 ´ 104

## Sheet: figure 4
C0Cs	C0Na	Molar ratio	CeCs	CeNa	RCs	KdCs	KdNa	SFCs/Na
(mg/L)	(mg/L)	(Na/Cs)	(mg/L)	(mg/L)	(%)	(mL/g)	(mL/g)
Neutral
4.12	33.9	47.5	0.358	25.5	91.32	1.05 ´ 104	3.27 ´ 102	32.17
4.4	82.3	108	1.04	64.4	76.35	3.23 ´ 103	2.78 ´ 102	11.62
4.46	147	191	1.63	126	63.52	1.74 ´ 103	1.65 ´ 102	10.58
4.43	291	380	2.2	265	50.37	1.01 ´ 103	98.6	10.3
4.47	458	591	2.65	430	40.69	6.86 ´ 102	65.5	10.47
4.54	742	945	3.11	720	31.61	4.62 ´ 102	31.7	14.58
4.54	1.47´ 103	1.87 ´ 103	3.65	1.44 ´ 103	19.51	2.42 ´ 102	19.5	12.44
4.56	2.32 ´ 103	2.94 ´ 103	3.98	2.29 ´ 103	12.88	1.48 ´ 102	15.2	9.72
4.62	4.59 ´ 103	5.75 ´ 103	4.31	4.59 ´ 103	6.77	72.6	1.64	44.26
3.508	1.12´ 104	1.84 ´ 104	3.38	1.10 ´ 104	3.64	37.7	17.8	2.12
1 mol/L HNO3
4.41	145	191	0.895	142	79.71	3.93 ´ 103	22.8	172.34
4.42	296	387	0.878	285	80.16	4.04 ´ 103	36.9	109.57
4.43	753	983	0.928	736	79.05	3.78 ´ 103	22.7	166.22
4.46	1.48 ´ 103	1.92 ´ 103	1.41	1.44 ´ 103	68.35	2.16 ´ 103	24.3	89.04
4.45	2.36´ 103	3.07 ´ 103	3.38	2.30 ´ 103	24.07	3.17 ´ 102	25.8	12.3
4.56	4.69´ 103	5.93 ´ 103	4.39	4.57 ´ 103	3.89	40.5	24.7	1.64
4.57	1.13 ´ 104	1.43 ´ 104	4.5	1.11 ´ 104	1.59	16.1	21	0.77
3 mol/L HNO3
4.48	272	351	2.78	257	37.98	6.12 ´ 102	59.8	10.24
4.49	709	912	2.78	674	38.23	6.19 ´ 102	51.9	11.94
4.46	2.25 ´ 103	2.92 ´ 103	2.81	2.18 ´ 103	37.11	5.90 ´ 102	30.2	19.52
4.55	4.59 ´ 103	5.84 ´ 103	3.14	4.37 ´ 103	31.06	4.51 ´ 102	51.5	8.75
4.43	1.14 ´ 104	1.49 ´ 104	4.38	1.07 ´ 104	1.07	10.9	69.2	0.16

## Sheet: figure 5a-c
C0Cs	C0Sr	Molar ratio	CeCs	CeSr	RCs	KdCs	RSr	KdSr	SFCs/Sr
(mg/L)	(mg/L)	(Sr/Cs)	(mg/L)	(mg/L)	(%)	(mL/g)	(%)	(mL/g)
Neutral
4.77	4.52	1.44	0.106	0.665	97.78	4.40 ´ 104	85.29	5.80 ´ 103	7.59
4.74	46.5	14.9	0.886	0.536	81.31	4.35 ´ 103	98.85	8.57 ´ 104	0.05
4.63	487	160	4.27	388	7.78	84.3	20.44	2.57 ´ 102	0.33
1 mol/L HNO3
4.86	4.72	1.47	0.84	4.6	82.72	4.79 ´ 103	2.54	26.1	183.45
4.85	47.1	14.7	0.847	46.7	82.54	4.73 ´ 103	0.74	7.49	630.87
4.65	488	159	0.837	469	82	4.56 ´ 103	3.95	41.2	110.7
3 mol/L HNO3
4.89	4.77	1.48	2.85	4.75	41.72	7.16 ´ 102	0.42	4.21	170
4.82	46.9	14.8	2.85	46.7	40.87	6.91 ´ 102	0.36	3.64	189.97
4.65	491	160	2.43	461	47.74	9.14 ´ 102	6.15	65.6	13.93

## Sheet: figure 5d-f
C0Cs	C0La	Molar ratio	CeCs	CeLa	RCs	KdCs	RLa	KdLa	SFCs/La
(mg/L)	(mg/L)	(La/Cs)	(mg/L)	(mg/L)	(%)	(mL/g)	(%)	(mL/g)
Neutral
1.93	4.23	2.09	0.04	0.01	97.93	4.74 ´ 104	99.76	4.14 ´ 105	0.11
2	45.5	21.8	0.375	0.093	81.23	4.33 ´ 103	99.8	4.89 ´ 105	0.01
1.96	446	217	1.96	368	0.2	2.04	17.49	2.12 ´ 102	0.01
1 mol/L HNO3
1.92	4.63	2.3	0.413	4.54	78.51	3.65 ´ 103	1.94	19.8	184.31
1.95	43.8	21.5	0.409	42.6	79.05	3.77 ´ 103	2.74	28.2	133.93
1.93	448	222	0.736	425	61.81	1.62 ´ 103	5.13	54.1	29.9
3 mol/L HNO3
1.94	4.97	2.45	1.3	4.88	32.78	4.88 ´ 102	1.81	18.4	26.45
1.97	44.1	21.4	1.27	43.6	35.41	5.48 ´ 102	1.13	11.5	47.81
1.99	454	219	1.26	445	36.78	5.82 ´ 102	1.98	20.2	28.76

## Sheet: figure 5g-i
C0Cs	C0La	C0Sr	Molar ratio	CeCs	CeLa	CeSr	RCs	KdCs	RLa	KdLa	RSr	KdSr	SFCs/La	SFCs/Sr
(mg/L)	(mg/L)	(mg/L)	(Sr:La:Cs)	(mg/L)	(mg/L)	(mg/L)	%	(mL/g)	%	(mL/g)	%	(mL/g)
Neutral
5.21	6.89	4.75	1.38:1.27:1	0.253	0.128	0.007	95.14	1.96 ´ 104	98.15	5.30 ´ 104	99.85	6.50 ´ 105	0.37	0.03
5.12	45.9	46.8	13.9:8.58:1	4.48	0.695	10.8	12.4	1.42 ´ 102	98.49	6.50 ´ 104	77.01	3.35 ´ 103	0	0.04
5.72	441	463	123:73.9:1	5.58	360	434	2.43	24.9	18.44	2.26 ´ 102	6.26	66.8	0.11	0.37
1 mol/L HNO3
4.94	4.77	4.77	1.47:0.925:1	1.35	4.55	4.72	72.58	2.65 ´ 103	4.72	49.5	1.05	10.6	53.47	249.89
5.13	45.4	46	13.6:8.45:1	1.4	43.2	45.8	72.71	2.66 ´ 103	4.83	50.7	0.43	4.37	52.5	610.01
5.66	433	454	122:73.1:1	3	391	449	47.11	8.91 ´ 102	9.57	1.06 ´ 102	1.1	11.1	8.42	80
3 mol/L HNO3
5.05	4.64	4.83	1.45:0.880:1	4.3	4.62	4.8	14.87	1.75 ´ 102	0.43	4.33	0.62	6.25	40.38	27.94
5.22	45.6	46.5	13.5:8.36:1	4.39	43.7	46.2	15.94	1.90 ´ 102	4.12	43	0.65	6.49	4.41	29.2
5.5	424	445	123:73.7:1	4.45	422	422	19.1	2.36 ´ 102	0.47	4.74	5.17	54.5	49.8	4.33

[truncated: 23 more sheets: figure 6b, figure 6c, supplementary figure 7a, supplementary figure 7b, supplementary figure 7c, supplementary figure 7d, supplementary figure 10a, supplementary figure 10b, supplementary figure 10c, supplementary figure 11, supplementary figure 12, supplementary figure 15a-b, supplementary figure 15c-d, supplementary figure 16, supplementary figure 17, supplementary figure 18, supplementary figure 19a-c, supplementary figure 19d-f, supplementary figure 20a, supplementary figure 20b …]
